# Supplementary material for: Identifying Targets and Drugs for Rheumatoid Arthritis Stratified Therapy Using Mendelian Randomization and a Pretraining Model
Source: Int J Mol Sci. 2025 Jun 13;26(12):5686. doi: 10.3390/ijms26125686 (PMC12193122; doi:10.3390/ijms26125686)
Supplement: Supplementary file 1 [file ijms-26-05686-s001.zip › Supplementary tables.xlsx]

## Sheet: Table S1 carbohydrate SNPs
Table S1. Summary information of SNPs used as instrumental variables for relative carbohydrate intake in the two-sample MR analysis
SNP	Chr	Position (hg38)	EA	NEA	EAF	R2	F-stat	SNP-Relative carbohydrate intake			SNP-RA overall			SNP-Seropositive RA			SNP-Seronegative RA
								Beta	SE	P	Beta	SE	P	Beta	SE	P	Beta	SE	P
rs10206338	2	59982846	A	G	0.5724	0.000121004	31.9486	-0.01577	0.00279	1.516e-08	-0.0109399	0.0095101	0.25	-0.0256677	0.0124348	0.039	-0.0256677	0.0160605	0.11
rs10510554	3	25058285	T	C	0.4362	0.00018481	48.7984	0.01942	0.00278	2.939e-12	0.00697561	0.00883894	0.43	0.0009995	0.00884212	0.91	-0.00501254	0.0157311	0.75
rs10433500	3	85497648	A	G	0.6301	0.000119725	31.6109	0.01608	0.00286	1.961e-08	0.00702461	0.00909697	0.44	0.0010005	0.00885097	0.91	0.00904074	0.0172402	0.6
rs9987289	8	9325848	A	G	0.0904	0.0001131	29.8614	-0.02623	0.0048	4.639e-08	-0.00400802	0.0166705	0.81	0.0009995	0.0199288	0.96
rs10962121	9	15702706	T	G	0.4791	0.000115557	30.5103	-0.01519	0.00275	3.395e-08				0.0178399	0.0120884	0.14
rs2472297	15	74735539	T	C	0.2055	0.000124237	30.3173	-0.01795	0.00326	3.727e-08	0.00697561	0.0111076	0.53	-0.00501254	0.0134798	0.71
rs7190396	16	53788590	T	G	0.5985	0.000152141	40.1709	0.01781	0.00281	2.393e-10	-0.0129162	0.0103036	0.21	-0.00399202	0.013068	0.76	-0.00697561	0.01946	0.72
rs36123991	17	46282297	T	G	0.1858	0.000148728	33.3198	0.0213	0.00369	8.238e-09				-0.0294288	0.0184138	0.11	-0.0377019	0.0249005	0.13
rs838144	19	48746982	T	C	0.5342	0.000270216	71.3559	-0.02323	0.00275	3.261e-17				-0.00400802	0.0137085	0.77
Abbreviation: SNP, single nucleotide polymorphism; MR, Mendelian randomization; Chr, chromosome; EA, effect allele; NEA, non-effect allele; EAF, effect allele frequency; R2, explained incremental variance in the phenotype; F-stat, F statistics; SE, standard error; RA, rheumatoid arthritis. Blank indicates that the SNP was filtered before MR analysis or was not available

## Sheet: Table S2 fat  SNPs
Table S2. Summary information of SNPs used as instrumental variables for relative fat intake in the two-sample MR analysis
SNP	Chr	Position (hg38)	EA	NEA	EAF	R2	F-stat	SNP-Relative fat intake			SNP-RA overall			SNP-Seropositive RA			SNP-Seronegative RA
								Beta	SE	P	Beta	SE	P	Beta	SE	P	Beta	SE	P
rs1229984	4	99318162	T	C	0.0475	0.000543325	121.77	0.09777	0.00886	2.64e-28	0.0217615	0.0393243	0.58	0.123102	0.0552967	0.026	0.0129162	0.073232	0.86
rs57193069	7	1822781	A	G	0.5526	0.000122467	31.6002	-0.01574	0.0028	1.801e-08	-0.0188218	0.00947579	0.047	-0.0363319	0.0118125	0.0021	-0.0139029	0.0158366	0.38
rs7012814	8	9315848	A	G	0.4921	0.000178425	46.2201	-0.0189	0.00278	1.122e-11	0.0295588	0.00919123	0.0013	0.0324672	0.012183	0.0077	0.0382587	0.0163113	0.019
rs33988101	19	48714854	T	G	0.4993	0.000429621	113.468	-0.0294	0.00276	1.664e-26	0.0345914	0.00941853	0.00024	0.0100503	0.0121986	0.41	0.0449974	0.0161384	0.0053
Abbreviation: SNP, single nucleotide polymorphism; MR, Mendelian randomization; Chr, chromosome; EA, effect allele; NEA, non-effect allele; EAF, effect allele frequency; R2, explained incremental variance in the phenotype; F-stat, F statistics; SE, standard error; RA, rheumatoid arthritis. Blank indicates that the SNP was filtered before MR analysis or was not available

## Sheet: Table S3 protein SNPs
Table S3. Summary information of SNPs used as instrumental variables for relative protein intake in the two-sample MR analysis
SNP	Chr	Position (hg38)	EA	NEA	EAF	R2	F-stat	SNP-Relative protein intake			SNP-RA overall			SNP-Seropositive RA			SNP-Seronegative RA
								Beta	SE	P	Beta	SE	P	Beta	SE	P	Beta	SE	P
rs780094	2	27518370	T	C	0.3976	0.000146185	38.5982	0.01752	0.00282	5.577e-10	0.0148886	0.0098333	0.13	0.00995033	0.0128858	0.44	0.0148886	0.0169594	0.38
rs445551	2	79470856	A	G	0.3168	0.000156289	32.044	0.01919	0.00339	1.493e-08				-0.018164	0.0138595	0.19	-0.0191828	0.0173905	0.27
rs1603978	3	25066745	A	C	0.6939	0.000155679	41.1054	0.01917	0.00299	1.352e-10	0.00601807	0.0111687	0.59	0.00904074	0.014396	0.53	0.0202027	0.019093	0.29
rs13146907	4	39423628	A	G	0.6252	0.00022519	59.4632	-0.0219	0.00284	1.24e-14	0.0010005	0.0159552	0.95	0.0010005	0.0113894	0.93	-0.0139029	0.0161734	0.39
rs1461729	8	9329732	A	G	0.0978	0.000182123	48.0889	0.03183	0.00459	4.087e-12	-0.00400802	0.0166705	0.81	0.00697561	0.0181034	0.7	-0.0110609	0.0251435	0.66
rs55872725	16	53775211	T	C	0.4002	0.000152885	40.3676	0.01779	0.0028	2.092e-10				0.00995033	0.0126083	0.43	0.0129162	0.0160167	0.42
rs838133	19	48756272	A	G	0.425	0.000500893	111.754	-0.03182	0.00301	4.523e-26				0.00400802	0.0116132	0.73
Abbreviation: SNP, single nucleotide polymorphism; MR, Mendelian randomization; Chr, chromosome; EA, effect allele; NEA, non-effect allele; EAF, effect allele frequency; R2, explained incremental variance in the phenotype; F-stat, F statistics; SE, standard error; RA, rheumatoid arthritis. Blank indicates that the SNP was filtered before MR analysis or was not available

## Sheet: Table S4 sugar SNPs
Table S4. Summary information of SNPs used as instrumental variables for relative sugar intake in the two-sample MR analysis
SNP	Chr	Position (hg38)	EA	NEA	EAF	R2	F-stat	SNP-Relative sugar intake			SNP-RA overall			SNP-Seropositive RA			SNP-Seronegative RA
								Beta	SE	P	Beta	SE	P	Beta	SE	P	Beta	SE	P
rs13202107	6	51530665	A	G	0.1948	0.000137857	31.7111	-0.02016	0.00358	1.768e-08	0.00796817	0.0105481	0.45				-0.0191828	0.0188952	0.31
rs7012814	8	9315848	A	G	0.4921	0.000172372	38.79	0.01856	0.00298	4.994e-10							0.0382587	0.0163113	0.019
rs9972653	16	53780451	T	G	0.4027	0.000197523	45.4388	-0.02029	0.00301	1.533e-11				0.001998	0.0122084	0.87	0.00895974	0.0157728	0.57
rs341228	18	6395337	T	C	0.2971	0.000154008	35.4269	0.01863	0.00313	2.724e-09	0.00796817	0.00926944	0.39	0.0009995	0.00884212	0.91	0.0139029	0.0172403	0.42
rs838144	19	48746982	T	C	0.5342	0.000379334	87.2792	-0.02756	0.00295	8.527e-21	-0.0304592	0.00925664	0.001	-0.00400802	0.0137085	0.77	-0.0418642	0.0164645	0.011
rs62132802	19	48767615	T	C	0.2919	0.000172713	32.6481	-0.02017	0.00353	1.066e-08	-0.0222456	0.0101241	0.028	-0.0253178	0.0134612	0.06	-0.0171462	0.0176018	0.33
Abbreviation: SNP, single nucleotide polymorphism; MR, Mendelian randomization; Chr, chromosome; EA, effect allele; NEA, non-effect allele; EAF, effect allele frequency; R2, explained incremental variance in the phenotype; F-stat, F statistics; SE, standard error; RA, rheumatoid arthritis. Blank indicates that the SNP was filtered before MR analysis or was not available

## Sheet: Table S5 coffee SNPs
Table S5. Summary information of SNPs used as instrumental variables for coffee consumption in the two-sample MR analysis
SNP	Chr	Position (hg38)	EA	NEA	EAF	R2	F-stat	SNP-Coffee consumption			SNP-RA overall			SNP-Seropositive RA			SNP-Seronegative RA
								Beta	SE	P	Beta	SE	P	Beta	SE	P	Beta	SE	P
rs574367	1	177904075	T	G	0.21	9.05314e-05	34.0276	1.05	0.18	8.06e-09	-0.0010005	0.0099618	0.92	-0.00601807	0.0156184	0.7	-0.00702461	0.0195967	0.72
rs10865548	2	631606	G	A	0.83	0.000174769	65.6949	1.54	0.19	4.46e-15	0.0191828	0.012338	0.12	0.0100503	0.015622	0.52	0.0212236	0.0213419	0.32
rs1260326	2	27508073	C	T	0.61	0.000218678	82.204	1.36	0.15	2.62e-19				-0.00995033	0.0120772	0.41	-0.0198026	0.0172144	0.25
rs4410790	7	17244953	C	T	0.63	0.00183239	689.934	3.94	0.15	5.59e-141	0.0120726	0.00984289	0.22	0.0110609	0.0120836	0.36	0.0120726	0.0167099	0.47
rs4719497	7	17295275	T	C	0.87	7.91567e-05	29.7519	1.2	0.22	4.23e-08	0.0140989	0.0138875	0.31	0.0232686	0.0177545	0.19	0.0151136	0.0229398	0.51
rs12699844	7	17403575	C	T	0.47	0.000181797	68.3374	1.24	0.15	1.35e-16	0.0009995	0.00884212	0.91	0.00598207	0.0140375	0.67	0.0198026	0.0175806	0.26
rs73073176	7	17523328	C	T	0.87	0.000293262	110.249	2.31	0.22	5.56e-25	0.00601807	0.0136801	0.66	0.002002	0.0159317	0.9	-0.00399202	0.0243924	0.87
rs34060476	7	73623626	G	A	0.13	0.000196335	73.8033	1.89	0.22	5.06e-18				-0.018164	0.0178916	0.31
rs1057868	7	75985688	T	C	0.29	0.000403202	151.597	1.97	0.16	5.26e-33				0.0207825	0.0130038	0.11	0.0295588	0.0171616	0.085
rs597045	11	56504638	A	T	0.69	0.000118982	44.7224	1.07	0.16	6.62e-11	0.00803217	0.00974904	0.41	-0.00598207	0.012418	0.63	0.0222456	0.0173583	0.2
rs1956218	14	32606037	G	A	0.56	7.95089e-05	29.8843	0.82	0.15	3.62e-08	-0.001998	0.0113282	0.86	-0.00498754	0.0117038	0.67	0.00300451	0.0170349	0.86
rs2472297	15	74735539	T	C	0.27	0.00189407	713.2	4.54	0.17	5.19e-155	0.00697561	0.0111076	0.53	-0.00501254	0.0134798	0.71	0.0459289	0.0178307	0.01
rs66723169	18	60141746	A	C	0.23	0.000177426	66.6941	1.47	0.18	9.88e-17	0.0178399	0.0108459	0.1	0.0178399	0.0142313	0.21	0.0392207	0.0192871	0.042
rs2330783	22	24351063	G	T	0.99	0.00013755	51.7027	4.53	0.63	1.57e-12	0.0429075	0.0405506	0.29	0.0470916	0.0547821	0.39	0.0335568	0.0696594	0.63
Abbreviation: SNP, single nucleotide polymorphism; MR, Mendelian randomization; Chr, chromosome; EA, effect allele; NEA, non-effect allele; EAF, effect allele frequency; R2, explained incremental variance in the phenotype; F-stat, F statistics; SE, standard error; RA, rheumatoid arthritis. Blank indicates that the SNP was filtered before MR analysis or was not available

## Sheet: Table S6 alcohol SNPs
Table S6. Summary information of SNPs used as instrumental variables for alcohol consumption in the two-sample MR analysis
SNP	Chr	Position (hg38)	EA	NEA	EAF	R2	F-stat	SNP-Alcohol consumption			SNP-RA overall			SNP-Seropositive RA			SNP-Seronegative RA
								Beta	SE	P	Beta	SE	P	Beta	SE	P	Beta	SE	P
rs705687	1	4488393	G	A	0.785	4.01323e-05	37.6999	-0.010904	0.00177589	8.15e-10	-0.00995033	0.0118228	0.4	-0.001998	0.0144464	0.89	-0.0266419	0.0194154	0.17
rs58107686	1	33371733	A	C	0.328	4.18801e-05	37.7999	-0.00974713	0.00158537	7.79e-10	0.0009995	0.00884212	0.91	0.00598207	0.012418	0.63	0.00697561	0.0169121	0.68
rs12088813	1	65942017	C	A	0.267	3.40647e-05	31.9999	-0.00932905	0.00164916	1.58e-08	-0.00601807	0.010875	0.58	-0.0212236	0.0136506	0.12
rs5024204	1	71026207	T	A	0.278	3.77904e-05	35.4999	0.00970271	0.00162847	2.55e-09				-0.0171462	0.0136779	0.21	-0.0242927	0.0185358	0.19
rs10753661	1	165150555	A	G	0.684	3.22551e-05	30.2999	-0.00863813	0.00156927	3.76e-08	0.0010005	0.0132922	0.94	-0.00399202	0.0149901	0.79	0.0253178	0.0175875	0.15
rs28680958	1	173879670	A	G	0.217	4.10903e-05	38.5999	-0.0109965	0.00176994	5.13e-10	0.00995033	0.0118228	0.4	0.0119286	0.0144783	0.41	0.0276152	0.0205967	0.18
rs823114	1	205750404	A	G	0.553	3.80033e-05	35.6999	0.00876774	0.00146742	2.31e-09				0.0207825	0.0121048	0.086	0.0119286	0.0165106	0.47
rs77165542	2	430975	T	C	0.0349	4.55742e-05	42.8999	-0.0260109	0.00397124	5.63e-11	-0.0502412	0.028793	0.081	-0.0397809	0.040838	0.33	-0.076881	0.0520948	0.14
rs1260326	2	27508073	C	T	0.601	0.000209246	197	0.0208898	0.00148834	8.05e-45	-0.0148886	0.00957606	0.12	-0.00995033	0.0120772	0.41	-0.0198026	0.0172144	0.25
rs2178197	2	27637684	G	A	0.569083	3.78194e-05	35.5999	-0.00878145	0.00147177	2.45e-09				0.0110609	0.0120836	0.36	-0.0009995	0.0159393	0.95
rs13383034	2	44928137	T	C	0.329	9.8367e-05	92.5998	0.014927	0.0015512	6.31e-22	0.00895974	0.0102059	0.38	0.0119286	0.0130315	0.36	0.00598207	0.0160871	0.71
rs13032049	2	63354372	G	A	0.283	4.21748e-05	39.6999	0.0101946	0.00161798	3e-10	0.0009995	0.00884212	0.91	0.0178399	0.0133059	0.18	-0.0202027	0.0179358	0.26
rs13024996	2	143467646	A	C	0.364	5.51346e-05	51.8999	-0.0109126	0.00151477	5.72e-13				-0.0171462	0.0124953	0.17	-0.0253178	0.0167213	0.13
rs72859280	2	147198725	T	G	0.0362	3.65447e-05	34.3999	0.0228853	0.00390192	4.44e-09	0.00697561	0.0261935	0.79	0.00796817	0.035018	0.82	0.0382587	0.0445067	0.39
rs56337305	2	224610843	C	T	0.383	4.34496e-05	40.8999	-0.00958838	0.00149928	1.63e-10	-0.00400802	0.00883287	0.65	-0.00601807	0.0124927	0.63	0.00399202	0.0149901	0.79
rs13094887	3	70919280	T	A	0.301	4.47243e-05	42.0999	-0.0103097	0.00158893	8.57e-11	-0.0151136	0.010499	0.15	-0.0171462	0.0130829	0.19	0.0009995	0.0199288	0.96
rs62250685	3	85408090	G	A	0.614	9.76954e-05	91.5998	-0.0143571	0.00150009	1.05e-21	0.0171462	0.00979397	0.08	0.0130852	0.012889	0.31	0.0171462	0.0168891	0.31
rs74664784	3	85426142	C	T	0.359	7.37149e-05	58.9999	-0.0126562	0.00164769	1.58e-14	-0.249744	0.567713	0.66	-4.07454	4.01345	0.31	0.266969	1.05377	0.8
rs13066454	3	94275411	T	C	0.398	3.69047e-05	34.5999	-0.00877595	0.00149196	4.13e-09	-0.0110609	0.00961529	0.25	-0.00300451	0.0118593	0.8	-0.00702461	0.0176119	0.69
rs9838144	3	131857443	C	G	0.209	3.28266e-05	30.8999	-0.00996422	0.00179252	2.65e-08	0.00995033	0.0118228	0.4	0.001998	0.0198937	0.92	0.0198026	0.0195057	0.31
rs2011092	3	141405765	C	T	0.338643	3.54823e-05	33.3999	-0.00890041	0.00154006	7.35e-09	-0.00300451	0.011282	0.79	0.00995033	0.0120772	0.41	-0.0294288	0.0166418	0.077
rs60654199	3	141548453	A	C	0.0629	3.27203e-05	30.7999	-0.0166603	0.00300198	2.85e-08	0.0148886	0.0192809	0.44	0.0237165	0.0253764	0.35	0.0497421	0.0337054	0.14
rs6787172	3	158470022	G	T	0.554	3.18705e-05	29.9999	-0.00803089	0.00146623	4.27e-08	0.0130852	0.00931286	0.16	0.0100503	0.0124629	0.42	-0.00498754	0.0163269	0.76
rs3748034	4	3444364	T	G	0.143	3.37826e-05	31.7999	-0.0117403	0.00208194	1.67e-08	0.0009995	0.011378	0.93	-0.0010005	0.0159552	0.95	0.0198026	0.0225569	0.38
rs11940694	4	39413373	G	A	0.597	0.000323922	305	0.0259499	0.00148589	3.03e-68	0.00400802	0.0100488	0.69	0.00400802	0.0131204	0.76	-0.00598207	0.0155249	0.7
rs4501255	4	42149289	G	C	0.235	4.11125e-05	38.6999	0.0106934	0.00171894	4.83e-10							-0.018164	0.0211303	0.39
rs12499107	4	98757540	G	A	0.131202	3.65447e-05	34.3999	0.0126612	0.00215872	4.45e-09	-0.00300451	0.0148817	0.84	-0.00702461	0.0170309	0.68	0.0148886	0.0242955	0.54
rs144198753	4	98792199	T	C	0.016315	5.61518e-05	50.1999	-0.0418271	0.00590345	1.35e-12	-0.0100503	0.0665721	0.88	0.0535408	0.0967514	0.58	0.0554347	0.126013	0.66
rs1154414	4	99078985	C	T	0.141063	7.53173e-05	70.8999	0.0176304	0.00209382	3.74e-17				0.0139029	0.0180044	0.44	-0.0100503	0.025198	0.69
rs1229984	4	99318162	C	T	0.963	0.00161222	1520	0.150534	0.00386111	0	-0.0217615	0.0393243	0.58	-0.123102	0.0552967	0.026	-0.0129162	0.073232	0.86
rs36052336	4	99352437	G	A	0.061496	3.92004e-05	36.8999	-0.0184288	0.00303378	1.23e-09	-0.00400802	0.0176142	0.82	-0.00501254	0.0233466	0.83	0.00796817	0.0314516	0.8
rs2165670	4	99364928	A	G	0.106337	0.000101235	95.2998	0.0230804	0.00236427	1.67e-22	-0.00300451	0.0139939	0.83				0.0344014	0.0244838	0.16
rs79139602	4	99523206	T	A	0.021061	0.000149774	141	0.0602723	0.00507584	1.8e-32	0.0129162	0.0335207	0.7	0.0178399	0.0447278	0.69	-0.00601807	0.0599208	0.92
rs4699791	4	100321866	A	G	0.095726	5.97024e-05	56.1999	0.0185707	0.0024772	6.58e-14	0.0129162	0.0150256	0.39	0.00399202	0.0197729	0.84	0.0266419	0.0267904	0.32
rs13107325	4	102267552	T	C	0.0722	0.000101341	95.3998	-0.0275045	0.00281598	1.53e-22	-0.0110609	0.022961	0.63				0.0535408	0.0417781	0.2
rs4690727	4	142727426	G	C	0.718	4.738e-05	44.5999	0.010817	0.00161972	2.43e-11	-0.00399202	0.0111366	0.72	-0.00697561	0.0136757	0.61	-0.0158733	0.0180811	0.38
rs10004020	4	152047220	A	G	0.72	3.3039e-05	31.0999	0.00905233	0.00162323	2.43e-08	-0.0139029	0.00965794	0.15	-0.0178399	0.0130009	0.17	-0.0119286	0.01728	0.49
rs12655091	5	145032772	A	G	0.53	3.442e-05	32.3999	-0.00831211	0.00146029	1.25e-08	0.0151136	0.00899739	0.093	0.0130852	0.0118626	0.27	0.00803217	0.0166737	0.63
rs55872084	5	156474993	T	G	0.235	3.5801e-05	33.6999	0.00997874	0.00171894	6.32e-09	-0.00501254	0.0113944	0.66	-0.0010005	0.0132922	0.94	0.0178399	0.0190885	0.35
rs10085696	7	70318034	G	A	0.186	3.94128e-05	37.0999	-0.0114089	0.00187308	1.12e-09	-0.0151136	0.0120565	0.21	-0.0242927	0.0160443	0.13	-0.0100503	0.0214889	0.64
rs6460047	7	73628113	C	T	0.208	4.45119e-05	41.8999	0.0116235	0.00179569	9.69e-11	-0.0171462	0.0110281	0.12	-0.0100503	0.0149007	0.5	-0.018164	0.0194352	0.35
rs10236149	7	99379892	G	A	0.123	3.93066e-05	36.9999	-0.0134981	0.00221908	1.18e-09	0.0178399	0.0136122	0.19	0.00399202	0.0157571	0.8
rs35034355	7	104199667	A	G	0.521	3.27203e-05	30.7999	-0.00809682	0.00145894	2.87e-08	-0.00598207	0.00886903	0.5	-0.00895974	0.0121267	0.46
rs6951574	7	153792659	C	T	0.458	8.67892e-05	81.6998	0.0132222	0.00146283	1.58e-19	-0.00702461	0.010176	0.49	-0.00400802	0.0150502	0.79	0.001998	0.0198937	0.92
rs13250583	8	21092406	T	C	0.213	3.1658e-05	29.8	-0.00971754	0.00178012	4.7e-08	0.00498754	0.0103535	0.63	-0.0151136	0.01399	0.28	0.00796817	0.0199776	0.69
rs1217091	8	63614841	C	T	0.812	4.51492e-05	42.4999	0.0121608	0.00186539	7.05e-11	-0.0129162	0.0117094	0.27	-0.00299551	0.013952	0.83	-0.0198026	0.0203289	0.33
rs55932213	9	105993341	G	A	0.736387	3.49512e-05	32.8999	0.00948827	0.0016542	9.55e-09	0.0140989	0.00979411	0.15	0.0171462	0.0136779	0.21
rs10978550	9	106583712	C	T	0.206	4.51492e-05	42.4999	-0.0117483	0.00180211	7.15e-11	-0.00904074	0.0117079	0.44	0.00598207	0.0140375	0.67	-0.0140989	0.0195146	0.47
rs7074871	10	108748048	A	G	0.255	3.35702e-05	31.5999	-0.00939985	0.00167216	1.86e-08				0.00399202	0.0125283	0.75	-0.00501254	0.0188222	0.79
rs17665139	10	123334364	T	C	0.149	3.38889e-05	31.8999	-0.0115601	0.00204676	1.59e-08	0.00697561	0.0126054	0.58	0.00895974	0.0157728	0.57	0.0246926	0.0223855	0.27
rs7950166	11	8620671	T	C	0.637	4.44056e-05	41.7999	-0.0097992	0.00151566	9.89e-11	-0.00895974	0.00999443	0.37	-0.00895974	0.0132837	0.5	-0.0168571	0.0169511	0.32
rs11030084	11	27622178	T	C	0.184	3.37826e-05	31.7999	-0.0106068	0.00188093	1.72e-08	-0.0171462	0.0122031	0.16	0.001998	0.0144464	0.89	-0.0140989	0.0213997	0.51
rs56030824	11	47375802	A	G	0.322	5.87689e-05	55.0999	-0.0116019	0.00156298	1.15e-13	0.0148886	0.0098333	0.13				-0.00501254	0.0188222	0.79
rs10750025	11	113553320	T	C	0.686	4.58929e-05	43.1999	0.0103214	0.00157036	4.89e-11				0.0171462	0.0139794	0.22
rs1713676	11	113789854	G	A	0.522454	3.18705e-05	29.9999	-0.00799198	0.00145913	4.29e-08	0.0119286	0.00930791	0.2	-0.002002	0.0144754	0.89	0.0109399	0.015489	0.48
rs4938230	11	116204284	A	C	0.842	4.36621e-05	41.0999	0.0128104	0.00199821	1.48e-10	0.0191828	0.0133257	0.15	0.0232686	0.0173549	0.18	0.00702461	0.0229953	0.76
rs682011	11	121673577	C	T	0.559	3.32515e-05	31.2999	0.00821245	0.00146791	2.22e-08	0.00601807	0.00892241	0.5	0.0140989	0.0122562	0.25	-0.00796817	0.0156216	0.61
rs12795042	11	133788273	C	A	0.623	3.25079e-05	30.5999	-0.00831901	0.00150387	3.25e-08	0.00400802	0.0107784	0.71	0.00803217	0.0121914	0.51	0.00601807	0.0174373	0.73
rs10876188	12	51502098	T	C	0.457	3.1658e-05	29.7999	-0.00798685	0.00146308	4.84e-08	0.0009995	0.011378	0.93				-0.00400802	0.0166705	0.81
rs3809162	12	54280451	G	A	0.397	3.93066e-05	36.9999	0.00906092	0.00148961	1.19e-09	-0.00904074	0.00890519	0.31	-0.00501254	0.0130088	0.7	0.00697561	0.016369	0.67
rs10506274	12	81207685	T	G	0.484	4.07938e-05	38.3999	-0.0090374	0.00145841	5.78e-10	0.0009995	0.00795392	0.9	0.0139029	0.0118324	0.24	0.0148886	0.0156038	0.34
rs4842786	12	91777014	A	G	0.584	3.7607e-05	35.3999	-0.0087978	0.00147867	2.73e-09	-0.00498754	0.00977808	0.61	-0.0178399	0.0139206	0.2	0.00803217	0.0171738	0.64
rs500321	13	26550223	T	A	0.736	3.63322e-05	34.1999	-0.00966936	0.00165343	4.92e-09	-0.00299551	0.0107243	0.78	0.00501254	0.0151047	0.74	0.002002	0.0159317	0.9
rs1123285	14	56807801	G	C	0.335	3.52699e-05	33.1999	-0.00889737	0.00154416	8.14e-09	-0.00300451	0.011282	0.79	0.00697561	0.0136757	0.61	-0.00803217	0.0182585	0.66
rs2180870	14	58316061	C	T	0.135	3.46325e-05	32.5999	-0.0121775	0.0021328	1.12e-08				0.0256677	0.0187055	0.17	0.0468836	0.0245331	0.056
rs28929474	14	94378610	T	C	0.0183	4.86548e-05	45.7999	-0.0367996	0.00543764	1.34e-11	0.00399202	0.0317681	0.9	0.0544882	0.0397085	0.17	-0.018164	0.0570048	0.75
rs11625650	14	104143801	A	G	0.233	3.27203e-05	30.7999	-0.00956809	0.00172405	2.89e-08	-0.002002	0.0122328	0.87	0.00995033	0.0147524	0.5	0.0168571	0.0184157	0.36
rs2472297	15	74735539	T	C	0.249	4.20686e-05	39.5999	0.010606	0.00168541	3.1e-10	0.00697561	0.0111076	0.53	-0.00501254	0.0134798	0.71
rs12907323	15	86252781	G	A	0.411	3.49512e-05	32.8999	0.0084966	0.00148131	9.93e-09	0.00299551	0.00867948	0.73	0.00598207	0.0131833	0.65	0.00598207	0.0180263	0.74
rs2764771	16	20002471	A	G	0.307	4.16225e-05	39.0999	0.0098906	0.00158174	4.02e-10	-0.0100503	0.00989964	0.31	-0.0100503	0.0133044	0.45	-0.0171462	0.0168891	0.31
rs17177078	16	24799360	T	C	0.0626	5.84409e-05	54.8999	-0.0223155	0.00301176	1.27e-13	-0.0010005	0.0266032	0.97	0.0324672	0.0236606	0.17	0.001998	0.0398377	0.96
rs113443718	16	29880863	A	G	0.305	4.41772e-05	41.4999	-0.0102083	0.00158463	1.19e-10	0.00299551	0.0090266	0.74	0.00498754	0.0134126	0.71	0.00399202	0.0166039	0.81
rs62044525	16	64838687	G	C	0.184	4.44966e-05	41.7999	-0.0121732	0.00188285	1.03e-10	-0.00702461	0.0111856	0.53	0.00399202	0.0175439	0.82	-0.0242927	0.0211177	0.25
rs7185555	16	69097378	C	G	0.153	3.19358e-05	29.9999	-0.0111005	0.00202667	4.24e-08	0.0109399	0.013566	0.42	0.0119286	0.0181055	0.51	-0.002002	0.0265977	0.94
rs79616692	16	72304608	C	G	0.108	5.12027e-05	48.0999	0.0163023	0.00235058	4.11e-12	0.0198026	0.0151098	0.19	0.0217615	0.0197282	0.27	0.0119286	0.0271157	0.66
rs4548913	17	2306594	A	G	0.632	3.25079e-05	30.5999	-0.00835995	0.00151127	3.11e-08	0.0151136	0.0097208	0.12	0.00803217	0.0116356	0.49	0.0222456	0.0162116	0.17
rs3803800	17	7559652	G	A	0.786	4.35558e-05	40.9999	0.0113789	0.00177708	1.5e-10	-0.00895974	0.0111105	0.42	-0.00399202	0.013068	0.76	0.00300451	0.0217239	0.89
rs2854334	17	31388482	G	A	0.615	4.02627e-05	37.8999	0.00922098	0.00149781	7.51e-10	-0.00995033	0.00921055	0.28	-0.00399202	0.0120295	0.74	0.0100503	0.0172437	0.56
rs10438820	17	80550797	T	C	0.702	3.36764e-05	31.6999	0.00897178	0.00159349	1.76e-08	0.00601807	0.00958283	0.53	0.0140989	0.0130507	0.28
rs9950000	18	55384938	T	C	0.395	3.97315e-05	37.3999	-0.0091177	0.0014909	9.38e-10	0.00598207	0.00929838	0.52	0.00299551	0.0107243	0.78
rs4092465	18	57413205	G	A	0.635	3.18705e-05	29.9999	-0.00829188	0.00151388	4.39e-08				-0.00498754	0.0125046	0.69	0.0100503	0.0176926	0.57
rs281379	19	48711017	A	G	0.508	9.41183e-05	88.5999	0.0137223	0.00145784	4.91e-21				0.00300451	0.013204	0.82
rs4815364	20	25055075	A	G	0.616	3.4845e-05	32.7999	0.00858236	0.00149854	1.02e-08	0.0100503	0.00969704	0.3	0.0171462	0.0124953	0.17	0.00400802	0.0176142	0.82
Abbreviation: SNP, single nucleotide polymorphism; MR, Mendelian randomization; Chr, chromosome; EA, effect allele; NEA, non-effect allele; EAF, effect allele frequency; R2, explained incremental variance in the phenotype; F-stat, F statistics; SE, standard error; RA, rheumatoid arthritis. Blank indicates that the SNP was filtered before MR analysis or was not available

## Sheet: Table S7 smoking SNPs
Table S7. Summary information of SNPs used as instrumental variables for smoking initiation in the two-sample MR analysis
SNP	Chr	Position (hg38)	EA	NEA	EAF	R2	F-stat	SNP-Smoking initiation			SNP-RA overall			SNP-Seropositive RA			SNP-Seronegative RA
								Beta	SE	P	Beta	SE	P	Beta	SE	P	Beta	SE	P
rs12130857	1	7731401	A	G	0.324968	3.55481e-05	43.7999	-0.0180031	0.00272026	3.65e-11	0.001998	0.00831026	0.81	0.0139029	0.0128693	0.28	-0.0100503	0.0168133	0.55
rs301807	1	8424763	G	A	0.57	3.97682e-05	48.9999	0.0180144	0.00257349	2.5e-12	0.0161294	0.00939456	0.086	0.0100503	0.0119416	0.4	0.0171462	0.0158714	0.28
rs3820277	1	18110163	T	G	0.526	4.42318e-05	54.4999	-0.0188369	0.00255159	1.57e-13	-0.00498754	0.00901279	0.58	0.00904074	0.0125135	0.47	-0.00498754	0.0150294	0.74
rs1889571	1	31730218	G	T	0.131	2.80004e-05	34.4999	0.0221798	0.00377614	4.19e-09	0.00796817	0.0130026	0.54	-0.0130852	0.0169456	0.44	0.0295588	0.0230649	0.2
rs10914684	1	33329971	A	G	0.324	2.73511e-05	33.6999	-0.0158038	0.00272237	6.32e-09	0.0009995	0.00795392	0.9	0.00697561	0.0122799	0.57	0.00895974	0.016628	0.59
rs2637869	1	38291565	A	G	0.297	3.46553e-05	42.6999	0.0182201	0.00278829	6.54e-11	-0.00501254	0.0107175	0.64	-0.00400802	0.0143493	0.78
rs12755632	1	41310951	G	A	0.316	2.56468e-05	31.5999	-0.0154051	0.00274045	1.93e-08				0.00895974	0.0124014	0.47
rs951740	1	43546066	A	G	0.625	0.000102255	126	0.0295409	0.00263171	3.82e-29	0.0171462	0.00953031	0.072	0.00702461	0.0123662	0.57	0.00702461	0.0170309	0.68
rs925524	1	46031037	G	A	0.71	2.49164e-05	30.7	0.0155573	0.0028078	2.94e-08	0.0242927	0.0105255	0.021	0.0171462	0.0136779	0.21	0.0253178	0.0180189	0.16
rs12022778	1	50138323	C	A	0.202	5.79925e-05	71.1999	0.0268248	0.00317904	3.18e-17	-0.00702461	0.0120524	0.56	0.0009995	0.0199288	0.96	-0.0273712	0.0199469	0.17
rs11587399	1	50395399	T	A	0.221	2.72867e-05	33.4999	-0.0178046	0.00307616	7.25e-09							0.0266419	0.0194154	0.17
rs4912332	1	58349571	T	C	0.491	2.49164e-05	30.6999	0.0141209	0.00254856	2.94e-08	0.0109399	0.00834741	0.19	0.0139029	0.0115823	0.23
rs1022528	1	71024439	A	G	0.344	3.41684e-05	42.0999	0.0174022	0.00268202	8.48e-11				-0.0151136	0.0120565	0.21
rs12740789	1	72286390	A	G	0.178	5.94077e-05	73.1999	-0.0284973	0.00333079	1.18e-17	-0.00904074	0.0114557	0.43	-0.0010005	0.0199487	0.96	-0.0120726	0.0207133	0.56
rs10789369	1	73359226	G	A	0.615	6.50883e-05	80.1999	-0.0234484	0.00261834	3.39e-19	-0.0217615	0.00950131	0.022				-0.0109399	0.0166049	0.51
rs1514176	1	74525912	A	G	0.58	4.5368e-05	55.8999	-0.0193002	0.0025814	7.67e-14	-0.00995033	0.00921055	0.28	-0.00995033	0.0120772	0.41	-0.0198026	0.0164973	0.23
rs10873871	1	76223334	G	A	0.207	2.49975e-05	30.7999	0.0174521	0.00314465	2.82e-08	-0.00300451	0.0107565	0.78				0.0217615	0.0197282	0.27
rs11162019	1	87447493	T	C	0.363	2.77569e-05	34.1999	-0.0154947	0.00264954	5.06e-09	-0.0100503	0.0089226	0.26	-0.0100503	0.0121986	0.41	-0.0171462	0.0172417	0.32
rs1008078	1	90724174	T	C	0.402	6.25727e-05	77.0999	0.0228169	0.00259854	1.63e-18	0.0237165	0.00920734	0.01	0.00995033	0.0118228	0.4	0.0227395	0.0161839	0.16
rs1935571	1	95948779	G	T	0.48	3.08409e-05	37.9999	-0.0157204	0.00255018	6.99e-10	-0.0130852	0.00908993	0.15	-0.0202027	0.0119532	0.091	-0.026344	0.0158264	0.096
rs12027999	1	154233882	C	T	0.12	3.13279e-05	38.5999	-0.0243588	0.00392068	5.33e-10				-0.0481404	0.0210186	0.022	-0.0242927	0.0265388	0.36
rs45444697	1	155062156	G	C	0.212	3.23829e-05	39.8999	0.0196902	0.00311719	2.72e-10				0.0363319	0.0149368	0.015	0.0344014	0.0197801	0.082
rs2901785	1	174135605	A	G	0.446	3.70089e-05	45.5999	-0.0173083	0.00256313	1.47e-11	-0.0242927	0.0095539	0.011	-0.0294288	0.0122166	0.016	-0.0171462	0.0162043	0.29
rs147052174	1	179814032	T	G	0.0171	3.26264e-05	40.1999	0.0623094	0.00982745	2.3e-10				0.0158733	0.0519619	0.76	0.0723207	0.0697784	0.3
rs35656245	1	190988350	A	G	0.276	2.54033e-05	31.2999	0.0159456	0.00285016	2.23e-08	-0.00300451	0.0102762	0.77	-0.00702461	0.0130366	0.59	-0.0202027	0.0183151	0.27
rs12739243	1	210128698	C	T	0.221	3.88755e-05	47.8999	-0.0212518	0.00307064	4.45e-12	-0.0130852	0.0104384	0.21	-0.026344	0.0139519	0.059	-0.00400802	0.0186679	0.83
rs12563365	1	236709529	A	G	0.556	3.38437e-05	41.6999	0.0165589	0.00256428	1.05e-10	0.00803217	0.00914934	0.38	-0.0009995	0.0159393	0.95	0.0191828	0.0159809	0.23
rs876793	1	237688783	C	T	0.349262	3.65095e-05	42.8999	-0.0179245	0.00273664	5.69e-11	0.00697561	0.00944122	0.46
rs114976176	2	264621	C	A	0.351571	2.74323e-05	33.8	-0.0155137	0.00266843	6.04e-09	-0.0120726	0.0102747	0.24	-0.0253178	0.0142198	0.075	-0.0100503	0.0186519	0.59
rs62106258	2	417167	C	T	0.047329	4.66664e-05	57.4999	-0.045498	0.0060001	3.33e-14	-0.026344	0.0243854	0.28	0.0119286	0.0332774	0.72	-0.0491902	0.0445942	0.27
rs6731872	2	624205	G	T	0.826	7.17428e-05	88.3998	0.0315977	0.00336069	5.35e-21	0.0212236	0.012243	0.083	0.0140989	0.0157271	0.37	0.026344	0.0214785	0.22
rs1022376	2	21844341	C	T	0.515821	2.71483e-05	31.9	-0.0147448	0.00261063	1.66e-08				-0.0009995	0.0132789	0.94	0.0010005	0.0199487	0.96
rs61533748	2	22360096	C	T	0.384	3.59538e-05	44.2999	0.0174357	0.00261962	2.82e-11							0.0109399	0.0158479	0.49
rs72790288	2	29290538	A	G	0.0282	2.84062e-05	34.9999	-0.0455318	0.00769627	3.28e-09	0.001998	0.0318626	0.95	0.0207825	0.0385693	0.59	-0.0822952	0.0529307	0.12
rs2710634	2	32583737	C	T	0.521	3.93624e-05	48.4999	-0.0177614	0.00255039	3.36e-12	-0.0237165	0.00910587	0.0092	-0.0276152	0.0120571	0.022	-0.0276152	0.0163894	0.092
rs62137126	2	44023010	G	A	0.121094	2.9867e-05	36.7999	-0.0236911	0.00390536	1.31e-09	0.00995033	0.0144143	0.49	-0.00501254	0.0179456	0.78	0.0256677	0.0247655	0.3
rs1004787	2	44931952	A	G	0.552	9.98203e-05	123	0.0284143	0.00256203	1.11e-28	0.0140989	0.00955347	0.14	0.0151136	0.0123223	0.22	0.00904074	0.0167783	0.59
rs10490159	2	51114121	T	C	0.394	3.54669e-05	43.6999	0.0172365	0.00260741	3.86e-11	0.00598207	0.00976166	0.54	0.00796817	0.01333	0.55	-0.0222456	0.0158324	0.16
rs1518393	2	57944085	C	A	0.619	3.35191e-05	41.2999	0.0168601	0.00262353	1.3e-10	-0.00299551	0.0124592	0.81	-0.00498754	0.0129439	0.7	0.0191828	0.0177566	0.28
rs17616642	2	58795075	G	A	0.24687	2.54845e-05	31.4	-0.0165573	0.00295478	2.1e-08	0.0009995	0.00884212	0.91	-0.0212236	0.0143812	0.14	-0.0314907	0.0186319	0.091
rs6730325	2	59088693	A	G	0.609782	2.54845e-05	31.3999	-0.0146358	0.00261188	2.1e-08	-0.0217615	0.00950131	0.022	-0.0158733	0.0126626	0.21	-0.0109399	0.0170048	0.52
rs2539706	2	59592410	A	G	0.529947	3.28699e-05	40.4999	0.0162454	0.00255273	1.95e-10	0.0119286	0.00951571	0.21	0.0168571	0.0117101	0.15	0.0324672	0.0162711	0.046
rs1863161	2	59912389	A	G	0.56094	2.89743e-05	35.7	0.0153394	0.00256728	2.34e-09	-0.001998	0.00930595	0.83				0.0100503	0.0164003	0.54
rs359247	2	60249917	T	A	0.638652	5.59992e-05	68.9999	0.0220304	0.00265215	9.89e-17	0.0120726	0.00942029	0.2	0.0100503	0.012735	0.43	0.026344	0.0169439	0.12
rs62180324	2	63189471	A	G	0.212	3.18148e-05	39.1999	-0.0195167	0.00311719	3.91e-10	0.00399202	0.0103603	0.7	-0.0010005	0.0199487	0.96	0.00498754	0.0196866	0.8
rs6750107	2	80521682	A	G	0.386875	2.51598e-05	30.9999	0.0145651	0.00261598	2.6e-08	-0.00300451	0.00905373	0.74	-0.0120726	0.0121399	0.32	0.00498754	0.0178561	0.78
rs56208390	2	83020873	G	A	0.123	2.50787e-05	30.8999	0.0215636	0.00387919	2.68e-08	0.00995033	0.0144143	0.49	0.0129162	0.0187108	0.49	0.0305292	0.0243539	0.21
rs13392222	2	100055946	C	A	0.139	3.28699e-05	40.4999	-0.0234375	0.00368286	1.93e-10	-0.0110609	0.0125994	0.38	-0.0130852	0.0169456	0.44	-0.0130852	0.0218905	0.55
rs11889814	2	103816036	C	A	0.128	2.46729e-05	30.4	-0.0210265	0.00381356	3.44e-08	-0.0212236	0.0132798	0.11	-0.00904074	0.0167783	0.59	0.00299551	0.0216588	0.89
rs3811038	2	112482606	C	T	0.279	3.68466e-05	45.3999	0.0191404	0.00284069	1.58e-11	-0.002002	0.013261	0.88	0.001998	0.0144464	0.89
rs34399632	2	136813604	G	A	0.232	3.33568e-05	41.0999	0.0193504	0.00301835	1.46e-10	0.00399202	0.0107354	0.71	0.0009995	0.00995184	0.92	-0.00803217	0.0177013	0.65
rs74697736	2	144654704	A	G	0.287239	5.08865e-05	62.6999	0.0222963	0.00281579	2.43e-15	0.00598207	0.0100075	0.55	0.0256677	0.0137005	0.061
rs6756212	2	145382564	T	C	0.535	0.000142826	176	-0.033888	0.00255441	3.49e-40	-0.001998	0.00878069	0.82	0.00501254	0.0113944	0.66	0.0110609	0.0160232	0.49
rs16826827	2	147068121	C	T	0.124	2.6783e-05	32.9999	-0.0222069	0.00386572	9.17e-09	0.00299551	0.0131645	0.82	0.0158733	0.0192663	0.41	0.00299551	0.0298257	0.92
rs1722666	2	160960369	T	C	0.732	2.54033e-05	31.2999	0.0160932	0.00287654	2.17e-08	-0.00299551	0.00980588	0.76	-0.0178399	0.0139206	0.2	-0.0129162	0.0178776	0.47
rs11678980	2	161244750	A	G	0.45	3.8632e-05	47.5999	0.0176689	0.00256098	5.19e-12	0.00498754	0.00977808	0.61	-0.0010005	0.0159552	0.95	0.0314987	0.0162102	0.052
rs12474587	2	161946483	T	G	0.429	7.19051e-05	88.5999	0.0242306	0.00257423	4.83e-21	0.00498754	0.00878009	0.57	0.00796817	0.012688	0.53	0.00995033	0.0158443	0.53
rs357304	2	164006129	C	T	0.727	2.75946e-05	33.9999	0.0166757	0.00285986	5.4e-09	0.0151136	0.010499	0.15	0.0232686	0.0138098	0.092	0.0314907	0.0179279	0.079
rs13007361	2	165393734	A	G	0.208	2.53222e-05	31.2	0.0175338	0.00313906	2.29e-08	0.00895974	0.0118607	0.45	0.001998	0.0176754	0.91	-0.0100503	0.0208631	0.63
rs7600835	2	171665317	A	G	0.342	2.5728e-05	31.7	-0.0151216	0.00268576	1.8e-08	-0.0140989	0.00979411	0.15	-0.0010005	0.0132922	0.94	-0.00803217	0.0166737	0.63
rs6750529	2	181162876	T	C	0.744	3.77393e-05	46.4999	0.0199074	0.00291936	9.26e-12	0.0232686	0.0105897	0.028				0.002002	0.0177108	0.91
rs17229285	2	198658398	T	C	0.505	2.99482e-05	36.8999	-0.0154796	0.00254827	1.27e-09	-0.00601807	0.00892241	0.5	-0.00601807	0.0114761	0.6	0.0139029	0.014876	0.35
rs3115418	2	200071676	C	T	0.454	2.50787e-05	30.8999	-0.0142249	0.002559	2.79e-08	0.00697561	0.00865009	0.42	0.00498754	0.0120921	0.68	-0.00803217	0.0157471	0.61
rs62193862	2	201979152	A	G	0.0999	2.55656e-05	31.4999	0.0238463	0.00424879	1.99e-08	0.0246926	0.015012	0.1	0.0430595	0.0195967	0.028	0.0344014	0.026249	0.19
rs4674916	2	224500918	A	C	0.327671	3.57915e-05	44.0999	-0.0180262	0.00271446	3.06e-11	-0.00904074	0.0100848	0.37	-0.00300451	0.0118593	0.8	-0.0212236	0.0169306	0.21
rs4674993	2	225467317	G	A	0.2	4.60984e-05	56.7999	-0.0240053	0.00318518	4.85e-14	-0.0191828	0.0120028	0.11	-0.002002	0.0199336	0.92	-0.0304592	0.0211591	0.15
rs11713899	3	2323342	C	A	0.171	2.48352e-05	30.6	0.0187188	0.00338391	3.15e-08	-0.0120726	0.0126525	0.34	-0.0130852	0.0169456	0.44	-0.0140989	0.0213997	0.51
rs10446419	3	25684010	G	A	0.207	3.1409e-05	38.6999	-0.0195626	0.00314465	5.05e-10	-0.0202027	0.0112292	0.072	-0.0202027	0.0150682	0.18	-0.00904074	0.021215	0.67
rs13319205	3	47758726	A	T	0.29	2.81627e-05	34.7	0.0165398	0.0028078	3.77e-09	0.0178399	0.0103909	0.086	-0.002002	0.0159317	0.9	0.0392207	0.0177347	0.027
rs3172494	3	48694054	T	G	0.115	4.31692e-05	52.9999	-0.0291267	0.00400086	3.4e-13	-0.0120726	0.0137517	0.38	0.00697561	0.0174891	0.69	-0.0171462	0.0237324	0.47
rs2526390	3	50155327	T	C	0.334	4.65853e-05	57.3999	0.0204663	0.00270136	3.62e-14							0.0392207	0.0190006	0.039
rs2276825	3	52852589	C	T	0.245	3.2951e-05	40.5999	0.0188756	0.00296235	1.89e-10	0.0009995	0.00884212	0.91	0.00598207	0.0140375	0.67	-0.0232686	0.018562	0.21
rs2306866	3	53732185	T	A	0.614	3.2951e-05	40.5999	-0.0166755	0.00261707	1.89e-10	0.00803217	0.00934389	0.39	0.0100503	0.0124629	0.42	-0.00399202	0.0185933	0.83
rs73831818	3	55954366	G	A	0.057	2.75946e-05	33.9999	0.0320435	0.00549541	5.46e-09	0.0109399	0.0208618	0.6	-0.026344	0.0264908	0.32	0.0168571	0.0349931	0.63
rs1910236	3	59448694	A	G	0.469	2.67019e-05	32.8999	0.0146439	0.00255305	9.91e-09	0.00904074	0.00909113	0.32	0.0161294	0.0120301	0.18	0.0110609	0.0156604	0.48
rs7640107	3	59980430	T	C	0.430789	2.46729e-05	30.4	-0.014186	0.00257291	3.46e-08	-0.00702461	0.00972293	0.47	0.00598207	0.012418	0.63	-0.018164	0.0164669	0.27
rs2734390	3	60473558	G	A	0.372	2.54845e-05	31.4	0.0147709	0.00263598	2.09e-08	0.00895974	0.00999443	0.37	0.0158733	0.0132238	0.23	0.00995033	0.0162371	0.54
rs2196356	3	70841137	C	G	0.288886	3.61973e-05	44.5999	-0.0187728	0.002811	2.45e-11	-0.0120726	0.0104947	0.25	-0.0191828	0.0139796	0.17	-0.0140989	0.0171126	0.41
rs62246017	3	71433933	A	G	0.322639	2.85685e-05	35.1999	-0.0161695	0.00272537	3.03e-09				-0.0232686	0.0134662	0.084	-0.0130852	0.0173219	0.45
rs4543050	3	74905409	T	A	0.816	3.70089e-05	45.5999	0.0222035	0.00328806	1.45e-11	-0.00399202	0.0136538	0.77	0.00400802	0.0166705	0.81
rs6782116	3	77126881	T	C	0.415	2.60526e-05	32.1	-0.0146502	0.00258578	1.46e-08				-0.0161294	0.0123071	0.19	-0.0110609	0.0167886	0.51
rs13066050	3	81276710	T	C	0.208	2.92178e-05	35.9999	0.0188343	0.00313906	1.93e-09	-0.0010005	0.00885097	0.91	-0.00803217	0.0153169	0.6	0.0372958	0.0195952	0.057
rs12633090	3	83192214	C	G	0.182	3.94436e-05	48.5999	-0.0230197	0.00330203	3.16e-12				-0.00501254	0.0164087	0.76	-0.00501254	0.0233466	0.83
rs1549979	3	85410981	T	C	0.615	7.11865e-05	87.3998	-0.0245223	0.00262305	8.8e-21				0.0120726	0.0123934	0.33	0.0171462	0.0165434	0.3
rs74664784	3	85426142	C	T	0.376	4.65055e-05	50.9999	-0.0199109	0.00278808	9.34e-13	-0.249744	0.567713	0.66	-4.07454	4.01345	0.31	0.266969	1.05377	0.8
rs57153235	3	85853386	G	T	0.318	4.07258e-05	49.9999	-0.01938	0.00274074	1.56e-12	-0.002002	0.0113509	0.86	-0.0212236	0.0126734	0.094	-0.00300451	0.0148817	0.84
rs6437769	3	108278667	T	C	0.581	2.45917e-05	30.3	0.0142141	0.00258225	3.74e-08	0.0151136	0.0094567	0.11	0.0202027	0.0121369	0.096	-0.0158733	0.0162952	0.33
rs9288999	3	114429080	A	G	0.735	2.96236e-05	36.5	0.0174411	0.00288687	1.5e-09	0.018164	0.0102368	0.076	0.0202027	0.0136894	0.14	0.0242927	0.0189557	0.2
rs6438436	3	118103302	T	C	0.816	4.59361e-05	56.5999	0.024737	0.00328806	5.33e-14				0.0283995	0.0152752	0.063	0.0418642	0.0199645	0.036
rs12053870	3	118583668	G	T	0.541511	3.02728e-05	37.2999	0.0156164	0.00255697	1.02e-09	0.0161294	0.00927404	0.082	0.0151136	0.0117932	0.2	0.0100503	0.0164003	0.54
rs9826984	3	132226878	A	G	0.542	2.45106e-05	30.1999	-0.0140529	0.00255718	3.87e-08	0.002002	0.010586	0.85	0.00400802	0.0116132	0.73	0.00601807	0.0150884	0.69
rs2279829	3	147388532	T	C	0.216	2.55656e-05	31.5	-0.0173766	0.00309605	2.05e-08				0.00399202	0.0136538	0.77	0.00498754	0.0196866	0.8
rs2319545	3	148001861	A	C	0.149099	3.42495e-05	42.1999	0.0232366	0.00357698	8.3e-11	0.0256677	0.0142668	0.072	0.00895974	0.0185992	0.63
rs10935779	3	149825315	T	C	0.415	2.49164e-05	30.7	-0.0143272	0.00258578	2.95e-08	-0.0100503	0.0089226	0.26	-0.0161294	0.0120301	0.18	0.00995033	0.0162371	0.54
rs963354	3	157675981	A	C	0.687	2.43483e-05	29.9999	0.0150489	0.00274753	4.21e-08	0.00300451	0.0102762	0.77	0.00300451	0.0139939	0.83	0.036664	0.0173898	0.035
rs1714521	3	158567072	C	A	0.411	3.21394e-05	39.5999	-0.0162953	0.00258949	3.07e-10				0.0148886	0.0124035	0.23	0.0188218	0.0163618	0.25
rs1449012	3	159330544	T	C	0.463	2.93801e-05	36.2	-0.0153734	0.00255515	1.77e-09	-0.0191828	0.00943331	0.042	-0.0161294	0.0117544	0.17
rs9850597	3	162044078	A	G	0.816	2.58903e-05	31.9	-0.018571	0.00328806	1.65e-08	-0.00697561	0.0116696	0.55	-0.0188218	0.0156801	0.23	0.0161294	0.0208878	0.44
rs1187820	3	173354794	T	C	0.439	2.50787e-05	30.9	-0.0142712	0.00256732	2.69e-08	-0.0010005	0.0113894	0.93	-0.00501254	0.0130088	0.7	0.0109399	0.0158479	0.49
rs16828799	3	173635949	T	G	0.156	2.57279e-05	31.6999	0.0197692	0.00351124	1.83e-08	-0.002002	0.0113509	0.86	-0.0140989	0.0171126	0.41	0.00299551	0.0216588	0.89
rs9841807	3	176001139	T	C	0.273	2.62149e-05	32.2999	0.0162535	0.00285986	1.35e-08	0.00697561	0.0105878	0.51	0.00299551	0.0124592	0.81	0.0109399	0.0183016	0.55
rs7631379	3	181691269	C	T	0.206	3.53857e-05	43.5999	0.0208014	0.00315028	3.94e-11	0.0139029	0.0120858	0.25				0.0178399	0.0203212	0.38
rs12642744	4	28025554	T	G	0.744	2.62122e-05	30.7999	-0.0165908	0.00298945	2.82e-08	-0.0148886	0.0105963	0.16	-0.0139029	0.0145708	0.34
rs59537158	4	28244427	T	C	0.214	4.25275e-05	52.3999	0.0224875	0.00310653	4.62e-13	0.0139029	0.0113352	0.22	0.0266419	0.0151168	0.078	0.0198026	0.019913	0.32
rs1389171	4	28820662	A	T	0.241	2.79192e-05	34.3999	-0.017472	0.00297896	4.45e-09				0.00299551	0.013952	0.83	0.001998	0.0176754	0.91
rs55944129	4	29080534	C	T	0.267	3.01917e-05	37.1999	-0.0175654	0.00287996	1.06e-09	-0.0130852	0.011375	0.25	-0.0191828	0.0153026	0.21	-0.0242927	0.0202379	0.23
rs58400863	4	31182862	A	G	0.347	4.60984e-05	56.7999	-0.0201719	0.00267653	4.89e-14				0.0109399	0.0124615	0.38	0.00498754	0.0178561	0.78
rs7657022	4	35499410	G	A	0.489	4.17971e-05	51.4999	0.0182908	0.00254876	7.34e-13	0.0139029	0.00894208	0.12	0.0168571	0.0122847	0.17	0.0188218	0.0156801	0.23
rs112725451	4	67151992	T	C	0.169	4.78026e-05	58.8999	0.026092	0.00339977	1.65e-14	0.00498754	0.0117038	0.67	0.00697561	0.0158568	0.66	0.0148886	0.021568	0.49
rs1435479	4	93629299	T	G	0.28748	2.75135e-05	33.9	0.0163905	0.00281508	5.68e-09	-0.00904074	0.00987665	0.36	-0.00501254	0.0139836	0.72	-0.0010005	0.0132922	0.94
rs3934797	4	111546456	A	G	0.182	3.37626e-05	41.5999	-0.0212975	0.00330203	1.12e-10	-0.0151136	0.0123223	0.22	-0.00501254	0.0151047	0.74	-0.0120726	0.0218159	0.58
rs71602617	4	135485000	T	C	0.216	2.67228e-05	31.3999	-0.0177655	0.00317039	2.1e-08	0.00598207	0.0117279	0.61	0.00995033	0.0137725	0.47	-0.0325232	0.0187001	0.082
rs7696257	4	136553628	A	G	0.366	2.727e-05	33.5999	0.0153313	0.00264489	6.78e-09	0.0119286	0.00930791	0.2	0.0178399	0.0126968	0.16	0.0324672	0.0164194	0.048
rs13109980	4	139965809	A	G	0.326	5.40515e-05	66.5999	-0.0221816	0.00271803	3.37e-16							-0.0151136	0.0175818	0.39
rs1116690	4	142588995	G	A	0.742	2.54033e-05	31.2999	0.0162912	0.00291194	2.16e-08	-0.001998	0.0122084	0.87	-0.0178399	0.0142313	0.21	0.00501254	0.0188222	0.79
rs13110073	4	146876761	C	T	0.395	7.25543e-05	89.3998	-0.0246426	0.00260626	3.24e-21	-0.0110609	0.0092147	0.23	-0.00803217	0.0119085	0.5	-0.00601807	0.0150884	0.69
rs28717373	4	147064079	T	C	0.356165	3.10844e-05	38.2999	-0.0164657	0.00266061	6.16e-10	-0.0130852	0.00953593	0.17	-0.00904074	0.0130967	0.49	-0.0191828	0.0170303	0.26
rs62340589	4	175954644	C	G	0.201	2.43483e-05	29.9999	0.0174134	0.00317923	4.31e-08	0.0178399	0.0111626	0.11	0.00399202	0.0157571	0.8	0.0344014	0.0193878	0.076
rs12517438	5	30841947	G	T	0.538	2.92989e-05	36.0999	0.0153545	0.00255553	1.89e-09	-0.0009995	0.00722683	0.89	-0.001998	0.0158999	0.9	-0.0178399	0.0161731	0.27
rs35375873	5	43190545	C	G	0.11	3.57104e-05	43.9999	-0.0270102	0.00407195	3.29e-11	-0.00803217	0.0145146	0.58	0.00498754	0.0196866	0.8	-0.0100503	0.0235841	0.67
rs71592686	5	60825444	C	T	0.274	4.2771e-05	52.6999	0.0207374	0.0028566	3.85e-13	-0.0010005	0.0113894	0.93	0.00299551	0.0124592	0.81	-0.00300451	0.0183584	0.87
rs2028269	5	80012492	A	G	0.399	3.13279e-05	38.5999	0.0161645	0.00260178	5.19e-10	-0.00904074	0.00909113	0.32				-0.00501254	0.0151047	0.74
rs6874731	5	80968046	G	T	0.484	2.92989e-05	36.0999	0.0153179	0.00254945	1.83e-09	0.002002	0.0113509	0.86	-0.001998	0.0105648	0.85	-0.00895974	0.0170857	0.6
rs6452785	5	88389683	T	C	0.474	9.00826e-05	111	-0.0268827	0.00255159	4.69e-26				0.00895974	0.0129793	0.49
rs10805858	5	89578015	T	A	0.335286	3.66031e-05	45.0999	0.0181241	0.00269879	1.88e-11	0.0129162	0.00941276	0.17	0.00895974	0.0132837	0.5	0.0285875	0.0173799	0.1
rs42417	5	94862585	T	C	0.691	3.05974e-05	37.6999	0.0169296	0.00275725	8.27e-10	0.0120726	0.00984289	0.22	0.00702461	0.0130366	0.59	0.00601807	0.0174373	0.73
rs72780746	5	104593887	C	T	0.173	4.7478e-05	58.4999	-0.025763	0.00336835	2.05e-14	-0.0130852	0.0118626	0.27	-0.00904074	0.0163372	0.58	-0.0161294	0.0208878	0.44
rs10060196	5	107120287	A	C	0.580606	4.08232e-05	50.2999	0.0183116	0.00258191	1.29e-12	-0.00498754	0.00901279	0.58	-0.00299551	0.0124592	0.81	0.002002	0.0144754	0.89
rs72789626	5	107489917	A	T	0.136	3.8632e-05	47.5999	-0.0256431	0.00371678	5.13e-12	0.0168571	0.0140434	0.23				-0.00601807	0.0237543	0.8
rs17165769	5	108029941	G	A	0.394872	3.0354e-05	37.4	0.0159396	0.0026064	9.56e-10	0.00697561	0.00944122	0.46	-0.00803217	0.0121914	0.51	0.0178399	0.01686	0.29
rs329124	5	134529762	G	A	0.428	3.28699e-05	40.4999	-0.0163871	0.00257498	1.96e-10							-0.0232686	0.0165605	0.16
rs1385108	5	155460086	T	C	0.239	3.18148e-05	39.1999	0.0187045	0.00298746	3.84e-10				0.0314987	0.0139552	0.024
rs1173461	5	158280563	T	C	0.327	3.0354e-05	37.3999	0.0166092	0.00271589	9.51e-10	-0.002002	0.00932458	0.83	0.00895974	0.0132837	0.5	-0.0202027	0.0179358	0.26
rs11956866	5	161591265	G	T	0.567	2.70265e-05	33.2999	-0.0148382	0.00257133	7.82e-09	0.00300451	0.00942918	0.75	0.0151136	0.0117932	0.2	-0.0009995	0.0132789	0.94
rs3909281	5	165669430	G	T	0.536	5.51877e-05	67.9999	0.0210672	0.00255477	1.62e-16	0.00702461	0.00994562	0.48	0.00601807	0.0121369	0.62	0.0151136	0.0161714	0.35
rs3843905	5	166000275	T	C	0.403	2.75946e-05	33.9999	-0.0151458	0.00259749	5.41e-09	-0.0202027	0.00963443	0.036	-0.0191828	0.012338	0.12	-0.00702461	0.0154808	0.65
rs79476395	5	166636675	G	A	0.0726	3.74958e-05	46.1999	0.0333743	0.00491012	1.04e-11	0.0217615	0.0189173	0.25	0.0246926	0.0253488	0.33	0.0363319	0.0336307	0.28
rs6890961	5	167351498	T	C	0.624	4.37448e-05	53.8999	-0.0193109	0.00263031	2.13e-13				-0.001998	0.0144464	0.89	-0.0009995	0.0132789	0.94
rs4044321	5	167562508	G	A	0.644	5.87585e-05	72.3999	-0.022641	0.00266088	1.75e-17	-0.001998	0.0113282	0.86	-0.0139029	0.0128693	0.28	-0.0119286	0.01728	0.49
rs2173019	5	168187966	A	T	0.177	5.79469e-05	71.3999	0.028207	0.00333816	2.98e-17	0.00895974	0.0124014	0.47	0.00299551	0.0158393	0.85	0.0295588	0.0215411	0.17
rs10042827	5	170872912	C	T	0.681	3.0354e-05	37.3999	0.0167171	0.00273354	9.41e-10	0.0191828	0.0108844	0.078	0.0161294	0.0146224	0.27	0.0242927	0.0189557	0.2
rs359431	5	173861531	T	C	0.56	2.48352e-05	30.6	-0.0141982	0.00256669	3.16e-08	-0.00796817	0.00888835	0.37	-0.00498754	0.0134126	0.71	-0.0168571	0.0166044	0.31
rs1059490	6	26171022	C	T	0.367	4.01557e-05	49.2999	-0.0185935	0.00264813	2.16e-12	0.00498754	0.0103535	0.63	-0.0110609	0.0125994	0.38	-0.00300451	0.0148817	0.84
rs1150668	6	28162011	G	T	0.419	4.17032e-05	51.1999	-0.0185103	0.00258689	8.54e-13							0.001998	0.0176754	0.91
rs1632941	6	29828908	C	T	0.46	3.10334e-05	38.0999	-0.0158074	0.00256093	6.67e-10							-0.0100503	0.0172437	0.56
rs3218116	6	41934025	T	C	0.256	3.74958e-05	46.1999	-0.019843	0.00291936	1.05e-11				0.00299551	0.0158393	0.85	0.0227395	0.0185397	0.22
rs160631	6	53030432	G	T	0.731	2.92989e-05	36.0999	-0.0172628	0.00287315	1.87e-09	0.00803217	0.00974904	0.41				0.0100503	0.0181616	0.58
rs7743165	6	66811329	G	T	0.495	4.63418e-05	57.0999	0.0192559	0.00254827	4.15e-14	-0.00300451	0.00779743	0.7				-0.0010005	0.0113894	0.93
rs79180767	6	66831091	T	C	0.253	3.81451e-05	46.9999	0.0200919	0.00293071	7e-12	-0.076881	0.275245	0.78	0.402126	0.430271	0.35
rs10945141	6	68760817	A	G	0.263	3.1896e-05	39.2999	0.0181417	0.00289389	3.59e-10	0.00796817	0.0103189	0.44	0.00796817	0.014399	0.58	0.0401818	0.0184026	0.029
rs619087	6	93465561	G	A	0.422	2.48352e-05	30.6	0.0142703	0.00257973	3.1e-08	-0.0010005	0.00662718	0.88	-0.00300451	0.0124966	0.81	0.00598207	0.0180263	0.74
rs6568832	6	97255000	A	G	0.753851	3.30322e-05	40.6999	0.018869	0.00295768	1.74e-10	0.00501254	0.0098271	0.61				0.0202027	0.0187007	0.28
rs12195240	6	98189029	A	G	0.285	6.32219e-05	77.8999	0.0249108	0.0028224	1.08e-18	-0.00601807	0.0103254	0.56	0.00299551	0.0131645	0.82	-0.0120726	0.0174887	0.49
rs6936160	6	99899869	T	C	0.698	4.26087e-05	52.4999	0.0201068	0.002775	4.2e-13	0.0232686	0.00992041	0.019	0.0171462	0.0133792	0.2	0.0304592	0.0176843	0.085
rs12530388	6	100881297	C	A	0.511	4.21217e-05	51.8999	-0.0183617	0.00254876	5.83e-13	-0.0100503	0.00930312	0.28	-0.0202027	0.0119902	0.092	-0.00601807	0.0161839	0.71
rs3800227	6	108672958	G	A	0.742	2.82439e-05	34.7999	0.017178	0.00291194	3.64e-09	-0.0009995	0.011378	0.93	0.00601807	0.014122	0.67	0.00400802	0.0166705	0.81
rs118202	6	111337168	T	G	0.812	0.000103066	127	-0.0367484	0.00326089	1.9e-29	-0.0207825	0.01147	0.07	-0.0148886	0.0146654	0.31	0.0222456	0.0201671	0.27
rs73008357	6	156110722	C	A	0.121	2.64675e-05	31.0999	-0.0223095	0.00400046	2.44e-08	0.00697561	0.0149148	0.64	0.0158733	0.0177064	0.37	-0.0242927	0.0249382	0.33
rs9331343	6	157317226	C	T	0.568	2.45106e-05	30.2	-0.0141345	0.00257204	3.9e-08	-0.00498754	0.0100586	0.62	-0.0139029	0.0118324	0.24	0.0161294	0.0162193	0.32
rs10698713	6	158461288	A	G	0.0544	2.88931e-05	35.5999	-0.033517	0.00561747	2.38e-09	-0.0120726	0.0230217	0.6	-0.0222456	0.0307907	0.47	0.0129162	0.0405356	0.75
rs1737329	6	163386716	G	C	0.742	2.77569e-05	34.1999	0.0170292	0.00291194	5.08e-09	0.0151136	0.010499	0.15	0.002002	0.0122328	0.87	0.00601807	0.0197003	0.76
rs10272990	7	1664039	C	T	0.327622	4.82084e-05	59.3999	-0.0209215	0.00271457	1.27e-14	-0.00400802	0.00940523	0.67	-0.0010005	0.0099618	0.92	-0.00300451	0.0183584	0.87
rs6948707	7	1831158	G	T	0.419	7.21486e-05	88.8999	0.0243472	0.00258225	4.24e-21	0.0139029	0.0106082	0.19	0.0305292	0.0147899	0.039	0.0158733	0.0192663	0.41
rs7809303	7	70019380	A	G	0.325	5.03184e-05	61.9999	-0.0214188	0.00272019	3.48e-15	-0.00300451	0.00807976	0.71	-0.00904074	0.0134038	0.5	-0.0140989	0.0167521	0.4
rs7802996	7	78142666	T	C	0.166	3.01917e-05	37.1999	-0.0208847	0.00342418	1.06e-09	-0.00702461	0.0123662	0.57	-0.0140989	0.0164014	0.39	-0.0100503	0.0221489	0.65
rs1030015	7	78510264	T	G	0.519564	2.54845e-05	31.3999	0.0142896	0.0025501	2.15e-08	0.00895974	0.0088254	0.31	0.00498754	0.0125046	0.69	0.0227395	0.0157965	0.15
rs4727189	7	88813254	C	T	0.344	2.49164e-05	30.6999	0.0148604	0.00268202	3e-08	0.00796817	0.0100966	0.43	0.00498754	0.0129439	0.7	0.0139029	0.0168746	0.41
rs76841737	7	91652094	G	C	0.103	2.4754e-05	30.4999	-0.0231488	0.00419159	3.26e-08	-0.00501254	0.0157311	0.75	-0.0140989	0.0190823	0.46	-0.0010005	0.0199487	0.96
rs11768481	7	96999791	A	C	0.34	3.8632e-05	47.5999	-0.0185561	0.00268957	5.23e-12	-0.0010005	0.0099618	0.92	-0.0161294	0.0149302	0.28	0.0227395	0.0185397	0.22
rs1799068	7	98077757	T	G	0.379	3.24641e-05	40	0.0166096	0.0026262	2.59e-10				-0.0140989	0.0119992	0.24	0.0207825	0.0169442	0.22
rs11766326	7	111460529	C	T	0.506	3.84668e-05	45.1999	-0.017544	0.00260951	1.79e-11	-0.0119286	0.00910176	0.19	-0.00399202	0.0115669	0.73	0.00400802	0.0150502	0.79
rs6968380	7	115300105	A	G	0.681	5.957e-05	73.3999	-0.0234192	0.00273354	1.05e-17	-0.001998	0.00989632	0.84	-0.001998	0.0176754	0.91	0.0010005	0.0132922	0.94
rs10233018	7	117883655	G	A	0.516	7.5638e-05	93.1998	0.0246124	0.00254945	4.77e-22	0.00300451	0.00870555	0.73	0.0010005	0.0199487	0.96	0.0140989	0.0164014	0.39
rs10953957	7	122314655	A	G	0.386	2.45917e-05	30.2999	0.0144058	0.00261707	3.66e-08	-0.0010005	0.0132922	0.94	0.0009995	0.0159393	0.95	0.0237165	0.0164752	0.15
rs77283305	7	132909071	A	G	0.305819	2.45106e-05	30.2	-0.015196	0.00276519	3.91e-08	-0.00702461	0.00929901	0.45	-0.0232686	0.0135528	0.086	0.001998	0.0198937	0.92
rs10279261	7	133905093	A	G	0.618	4.20406e-05	51.7999	-0.0188726	0.00262221	6.05e-13							-0.0295588	0.0162552	0.069
rs1561112	7	134155899	C	T	0.412815	2.81627e-05	34.6999	-0.0152438	0.00258779	3.84e-09	-0.0212236	0.00946891	0.025	-0.0222456	0.0122774	0.07	-0.002002	0.013261	0.88
rs2952251	8	10285654	G	A	0.74437	2.56278e-05	29.9999	0.0164125	0.0029965	4.24e-08	0.0171462	0.0103625	0.098	0.0140989	0.0138875	0.31	0.0202027	0.019093	0.29
rs11780471	8	27487202	A	G	0.063121	4.42318e-05	54.4999	-0.0386779	0.0052392	1.57e-13	-0.0191828	0.0192897	0.32	-0.0325232	0.025378	0.2	-0.0222456	0.0337649	0.51
rs11783093	8	27567832	T	C	0.158	0.000147695	182	-0.0471243	0.00349308	2.07e-41	-0.00601807	0.0128674	0.64	-0.0202027	0.0168306	0.23	0.0139029	0.022687	0.54
rs7836565	8	51656889	T	C	0.718	2.43483e-05	29.9999	-0.0155084	0.00283144	4.36e-08				-0.0129162	0.0135367	0.34	0.0222456	0.0177459	0.21
rs13261666	8	58902107	T	G	0.517	4.99127e-05	61.4999	-0.0199946	0.00254962	4.36e-15	-0.0151136	0.00894221	0.091	-0.00803217	0.0113721	0.48
rs2063976	8	90084138	T	C	0.664955	4.5368e-05	55.8999	-0.0201814	0.00269927	7.45e-14	0.00501254	0.00930254	0.59				0.0171462	0.0168891	0.31
rs6993429	8	91721054	A	C	0.453	4.49622e-05	55.3999	-0.0190505	0.00255947	9.87e-14	-0.0010005	0.0099618	0.92	0.0009995	0.00995184	0.92	0.0198026	0.0161453	0.22
rs6986430	8	92035876	C	T	0.222377	5.12111e-05	63.0999	-0.0243377	0.00306383	1.99e-15	-0.00601807	0.0114761	0.6	0.00697561	0.0144804	0.63	-0.0161294	0.0191647	0.4
rs9987376	8	92177786	G	T	0.574251	5.12111e-05	63.0999	-0.0204682	0.00257671	2.01e-15	-0.00498754	0.0103535	0.63	-0.0148886	0.0121388	0.22	-0.0198026	0.0164973	0.23
rs290601	8	114362413	T	C	0.274	2.64584e-05	32.5999	0.0163102	0.0028566	1.14e-08				0.0266419	0.0131014	0.042	0.00995033	0.0184663	0.59
rs3847244	9	3025368	T	C	0.47	4.34202e-05	53.4999	0.0186717	0.00255274	2.6e-13	0.00299551	0.00940094	0.75	0.001998	0.00989632	0.84	0.00796817	0.0160697	0.62
rs11791671	9	3398679	T	C	0.067315	2.43483e-05	29.9999	0.0278504	0.00508476	4.24e-08	0.0314987	0.0191498	0.1				-0.0140989	0.0365901	0.7
rs7024924	9	8282399	C	T	0.174	2.56468e-05	31.5999	0.0188918	0.00336069	1.9e-08	0.0158733	0.0126626	0.21	0.0198026	0.015797	0.21	0.00399202	0.0197729	0.84
rs7867822	9	20676455	G	A	0.673	2.50787e-05	30.9	-0.015097	0.00271589	2.76e-08	-0.0168571	0.00966072	0.081	-0.0198026	0.0127367	0.12	-0.0266419	0.0171356	0.12
rs10966092	9	23831660	C	T	0.267	4.10667e-05	50.5999	-0.0204862	0.00287996	1.12e-12	-0.00904074	0.0100848	0.37	-0.0202027	0.012994	0.12	-0.0130852	0.0185264	0.48
rs4877285	9	78739213	A	G	0.668249	3.64408e-05	44.8999	-0.0181318	0.00270594	2.1e-11	-0.00399202	0.0100087	0.69	-0.00697561	0.0129457	0.59
rs1930371	9	78829188	T	C	0.241	2.71888e-05	33.4999	-0.017242	0.00297896	7.09e-09	-0.00400802	0.0104018	0.7	-0.0222456	0.0146923	0.13	0.00995033	0.0195076	0.61
rs2378662	9	84092374	A	G	0.541	2.87308e-05	35.3999	0.0152121	0.00255675	2.67e-09	0.0120726	0.00859215	0.16	0.0294288	0.0123303	0.017	-0.001998	0.0132345	0.88
rs1927901	9	117756833	C	T	0.553	2.48352e-05	30.6	-0.0141755	0.00256258	3.1e-08	-0.0119286	0.00910176	0.19	-0.00498754	0.0134126	0.71	0.00300451	0.0170349	0.86
rs4837631	9	119299670	T	C	0.446	2.91366e-05	35.8999	-0.0153574	0.00256313	2.03e-09	-0.00601807	0.00852053	0.48	-0.0110609	0.0125994	0.38	0.00299551	0.0148371	0.84
rs1759433	9	125310818	A	G	0.48	2.94612e-05	36.2999	0.0153647	0.00255018	1.69e-09	0.001998	0.00750253	0.79	0.0009995	0.00884212	0.91	0.0324672	0.0161959	0.045
rs34553878	9	131459201	G	A	0.111	3.00293e-05	36.9999	0.0246707	0.00405584	1.17e-09	-0.00702461	0.0145822	0.63	0.00697561	0.01946	0.72	-0.00904074	0.0252212	0.72
rs7026534	9	132031876	G	T	0.703821	2.87308e-05	35.4	-0.016603	0.00279052	2.68e-09	-0.0207825	0.0101699	0.041	-0.0158733	0.0132238	0.23	-0.0344014	0.0177041	0.052
rs10858334	9	135097939	G	C	0.14	3.14885e-05	36.9999	0.022871	0.00375997	1.18e-09	0.0009995	0.0132789	0.94	-0.00300451	0.0170349	0.86	0.0148886	0.0255449	0.56
rs10905461	10	8761588	C	T	0.748	2.53222e-05	31.1999	-0.0163915	0.00293456	2.36e-08	0.00501254	0.010109	0.62	0.0110609	0.0153097	0.47
rs1291821	10	11091860	G	A	0.534	2.61337e-05	32.1999	0.014493	0.00255405	1.39e-08	0.0120726	0.00942029	0.2				0.0151136	0.016511	0.36
rs11258417	10	13491053	T	C	0.391	2.50787e-05	30.9	-0.0145136	0.00261094	2.71e-08	-0.0151136	0.0097208	0.12	-0.0191828	0.012338	0.12	-0.0191828	0.0170303	0.26
rs7072776	10	21744013	G	A	0.712	4.95069e-05	60.9999	-0.0219747	0.00281357	5.66e-15	-0.001998	0.00878069	0.82	-0.0119286	0.0138766	0.39	-0.0009995	0.0265766	0.97
rs2796793	10	36345196	A	G	0.452	2.59714e-05	32	0.0144814	0.00255996	1.55e-08	0.00598207	0.00866579	0.49	0.00399202	0.0107354	0.71
rs1733760	10	54938414	C	T	0.51	2.727e-05	33.5999	0.0147734	0.00254865	6.7e-09	0.00803217	0.00954369	0.4	0.0161294	0.0120301	0.18
rs7901883	10	101427081	A	G	0.230322	3.28699e-05	40.4999	-0.0192575	0.00302602	1.98e-10	0.00697561	0.0105878	0.51	0.00399202	0.0136538	0.77	0.00299551	0.0169838	0.86
rs11594623	10	102200594	C	T	0.234241	6.75229e-05	83.1999	0.0274396	0.00300826	7.45e-20	0.0246926	0.0110166	0.025				0.0178399	0.0194894	0.36
rs11191269	10	102360765	G	C	0.193294	2.42671e-05	29.8999	0.0176426	0.00322646	4.61e-08	0.00498754	0.0120921	0.68	-0.00702461	0.0159682	0.66	0.0237165	0.0201845	0.24
rs28408682	10	102643553	G	A	0.600019	3.33568e-05	41.0999	0.0166729	0.00260071	1.41e-10				-0.001998	0.0198937	0.92	-0.00598207	0.0166883	0.72
rs12244388	10	102880295	A	G	0.35	7.58004e-05	93.3999	0.0258153	0.00267118	4.31e-22	-0.0202027	0.0168306	0.23	0.0168571	0.0296753	0.57	-0.00300451	0.0299153	0.92
rs34970111	10	104319179	T	C	0.458	2.62961e-05	32.3999	-0.0145557	0.00255718	1.28e-08	-0.0130852	0.00953593	0.17	-0.00702461	0.0126939	0.58	-0.0161294	0.0162193	0.32
rs9787523	10	104700702	C	T	0.418	2.97047e-05	36.5999	-0.0156273	0.00258312	1.42e-09	-0.00904074	0.00947503	0.34	-0.0110609	0.0123383	0.37	-0.0191828	0.0156399	0.22
rs11192347	10	105169555	A	G	0.104	3.25949e-05	38.2999	-0.02645	0.00427392	6.15e-10	-0.00501254	0.0139836	0.72	-0.0273712	0.0204148	0.18	0.00498754	0.0282782	0.86
rs10885480	10	113618605	C	T	0.284	3.54669e-05	43.6999	-0.0186775	0.00282539	3.83e-11				0.00796817	0.01333	0.55
rs4752018	10	116919201	A	C	0.231	3.15713e-05	38.8999	0.0188538	0.00302291	4.42e-10	-0.0140989	0.011495	0.22	-0.0100503	0.0152546	0.51	0.001998	0.0158999	0.9
rs9423279	10	123920903	G	C	0.645	3.95247e-05	48.6999	-0.0185808	0.00266256	3.06e-12	0.00601807	0.00913438	0.51	-0.001998	0.0158999	0.9	0.002002	0.0177108	0.91
rs6265	11	27658369	T	C	0.188	6.5413e-05	80.5999	-0.0292755	0.00326089	2.81e-19	-0.0191828	0.0116623	0.1	-0.00300451	0.0183584	0.87	-0.0171462	0.0208111	0.41
rs4275621	11	28631449	G	A	0.382	5.38892e-05	66.3999	-0.0213674	0.00262221	3.76e-16	-0.0130852	0.00931286	0.16	-0.0222456	0.0125371	0.076	-0.00400802	0.0158203	0.8
rs62618693	11	32934946	T	C	0.0428	2.54845e-05	31.4	-0.0352724	0.00629463	2.09e-08	-0.0325232	0.0225929	0.15	-0.0418642	0.0297951	0.16	-0.0523465	0.0399415	0.19
rs2939756	11	41414747	A	G	0.48	3.07598e-05	37.8999	-0.0156997	0.00255018	7.45e-10	0.0109399	0.00911389	0.23	0.0158733	0.0118391	0.18	-0.0253178	0.0162839	0.12
rs1381775	11	42421276	C	T	0.712	2.49975e-05	30.7999	-0.0156147	0.00281357	2.79e-08	-0.0119286	0.0105901	0.26	-0.0227395	0.0134957	0.092	-0.0188218	0.0181601	0.3
rs2959084	11	46057105	A	G	0.704674	3.0354e-05	37.3999	0.0170799	0.00279286	9.82e-10	-0.00299551	0.0112482	0.79	0.0120726	0.0134667	0.37
rs3740977	11	46372024	C	T	0.167	2.63772e-05	32.4999	0.019474	0.00341596	1.17e-08				0.001998	0.0158999	0.9	0.00796817	0.0214281	0.71
rs61884449	11	64717721	T	C	0.149183	2.53222e-05	31.2	0.0199753	0.00357615	2.32e-08	0.00598207	0.0117279	0.61	-0.00300451	0.0139939	0.83	0.00498754	0.0232301	0.83
rs644740	11	65793997	T	C	0.457	2.45917e-05	30.3	-0.0140785	0.00255762	3.67e-08							-0.0191828	0.016326	0.24
rs7943721	11	73598348	A	G	0.829	3.1896e-05	39.2999	-0.0212136	0.00338391	3.58e-10	-0.0119286	0.0117497	0.31	-0.0158733	0.0159618	0.32	-0.0353671	0.0212471	0.096
rs7929518	11	86269916	G	A	0.773	3.24641e-05	39.9999	0.0192363	0.00304152	2.55e-10	-0.00995033	0.0113343	0.38	-0.0139029	0.0142724	0.33	0.002002	0.0199336	0.92
rs586699	11	92556568	A	G	0.543	2.71888e-05	33.5	-0.0148033	0.00255762	7.29e-09	0.00501254	0.00838554	0.55				0.00702461	0.016484	0.67
rs76460663	11	112109017	G	C	0.041056	3.53046e-05	43.4999	-0.04235	0.00642109	4.15e-11	-0.0418642	0.0199645	0.036	-0.0491902	0.0252066	0.051	-0.0608121	0.03542	0.086
rs78239456	11	113113769	T	A	0.376527	4.015e-05	46.4999	-0.0184952	0.00271227	9.37e-12	-4.01738	6.24452	0.52	-4.01738	13.151	0.76	-4.01738	12.1059	0.74
rs1713676	11	113789854	G	A	0.522512	3.48988e-05	42.9999	-0.0167262	0.00255073	5.38e-11				-0.002002	0.0144754	0.89	0.0109399	0.015489	0.48
rs238896	11	114123783	A	G	0.49	3.5548e-05	43.7999	-0.0168674	0.00254865	3.65e-11	0.00803217	0.00934389	0.39	-0.00895974	0.0121267	0.46	0.0100503	0.015622	0.52
rs540860	11	121660179	G	A	0.543	3.84697e-05	47.3999	0.0176086	0.00255762	5.75e-12	0.0110609	0.00961529	0.25	0.0151136	0.0117932	0.2	-0.00697561	0.016369	0.67
rs1944689	11	121763626	T	G	0.785911	2.62961e-05	32.4	0.01768	0.00310606	1.27e-08	-0.00299551	0.0102454	0.77	0.002002	0.0144754	0.89
rs1834306	11	122152479	G	A	0.579399	2.55656e-05	31.4999	-0.0144852	0.00258089	1.96e-08							-0.0109399	0.0166049	0.51
rs1106363	11	132096370	T	C	0.344579	3.40872e-05	41.9999	0.0173746	0.00268095	9.2e-11	0.0207825	0.00980275	0.034	0.0305292	0.0124241	0.014	0.0266419	0.01667	0.11
rs2010921	11	132228311	A	G	0.311	3.25452e-05	40.0999	0.0174291	0.00275235	2.47e-10	-0.0010005	0.00662718	0.88	-0.00601807	0.014122	0.67	0.0109399	0.0166049	0.51
rs11057005	12	16595787	G	A	0.441	3.04351e-05	37.5	-0.0157139	0.00256607	9.12e-10	-0.002002	0.010586	0.85	-0.00400802	0.0137085	0.77	0.0158733	0.0159618	0.32
rs13906	12	49558611	T	C	0.109	2.92178e-05	35.9999	-0.0245297	0.00408829	1.98e-09	-0.0273712	0.0144386	0.058	-0.0325232	0.0189431	0.086	0.00697561	0.0249736	0.78
rs4759229	12	56080696	G	A	0.656	2.73511e-05	33.6999	0.0155696	0.00268202	6.53e-09	0.00400802	0.00940523	0.67	0.0253178	0.0129175	0.05	-0.00498754	0.0178561	0.78
rs7969559	12	69261387	G	A	0.713	2.96236e-05	36.4999	-0.0170159	0.00281649	1.53e-09	-0.0178399	0.0104239	0.087	-0.0139029	0.0128693	0.28
rs7134009	12	74869413	C	T	0.287	2.55314e-05	29.9999	-0.0157969	0.00288411	4.3e-08	-0.018164	0.0102716	0.077	-0.00601807	0.0124927	0.63	-0.0283995	0.0177697	0.11
rs77215829	12	112180542	C	A	0.131	3.29067e-05	40.3999	-0.0240447	0.00378293	2.02e-10	-0.0232686	0.0149659	0.12	-0.0439519	0.0197429	0.026	-0.0140989	0.0254776	0.58
rs1109480	12	120645476	A	G	0.384	3.2951e-05	40.5999	-0.0166917	0.00261962	1.84e-10	-0.00904074	0.00854415	0.29	0.0009995	0.0132789	0.94	-0.026344	0.0169439	0.12
rs11611651	12	132804204	A	G	0.0868	2.91366e-05	35.8999	0.0271143	0.00452534	2.05e-09	-0.0140989	0.0171126	0.41	0.0305292	0.0227702	0.18	-0.018164	0.0303867	0.55
rs17197663	13	37598730	A	G	0.125	2.54845e-05	31.4	-0.0215874	0.00385243	2.06e-08	-0.00904074	0.0147529	0.54	-0.0110609	0.0199878	0.58	0.00399202	0.0243924	0.87
rs4264267	13	37785539	T	C	0.527042	2.727e-05	33.5999	0.0147921	0.00255188	6.82e-09	-0.00895974	0.00958682	0.35				0.0010005	0.0159552	0.95
rs61959481	13	55260794	A	G	0.21	3.43307e-05	42.2999	-0.0203442	0.00312803	7.95e-11	0.0139029	0.0110907	0.21	0.00995033	0.0144143	0.49	-0.0110609	0.0194717	0.57
rs3098272	13	55357289	C	A	0.798794	2.54845e-05	31.3999	-0.0178082	0.00317801	2.08e-08	0.00400802	0.0125786	0.75	0.0010005	0.0132922	0.94	0.00904074	0.021215	0.67
rs9538162	13	58690909	C	T	0.415874	3.66843e-05	45.1999	0.0173792	0.00258499	1.76e-11							-0.00702461	0.0154808	0.65
rs1413119	13	58765147	T	C	0.396318	2.78381e-05	34.3	-0.0152551	0.00260476	4.77e-09	-0.0120726	0.0096306	0.21	-0.0130852	0.0126253	0.3	-0.0110609	0.0167886	0.51
rs56367474	13	58880005	T	C	0.304	3.16525e-05	38.9999	-0.0172975	0.00276982	4.2e-10	-0.00904074	0.00987665	0.36	-0.0110609	0.0128673	0.39	-0.0140989	0.0174833	0.42
rs55786907	13	59297450	G	A	0.162492	2.5728e-05	31.7	0.0194452	0.00345369	1.84e-08	-0.0010005	0.0113894	0.93	-0.00400802	0.0158203	0.8	0.0129162	0.0216077	0.55
rs4886207	13	60131658	C	T	0.637	3.05163e-05	37.5999	-0.0162467	0.00264954	8.78e-10	-0.0119286	0.00930791	0.2	-0.0217615	0.0123476	0.078	-0.0148886	0.0162652	0.36
rs9540731	13	66375238	T	C	0.509	3.92813e-05	48.3999	-0.0177303	0.00254856	3.42e-12	-0.00697561	0.00903351	0.44	-0.00697561	0.0129457	0.59	-0.0344014	0.0156563	0.028
rs9545155	13	79617738	C	T	0.478	3.22206e-05	39.6999	-0.0160709	0.00255061	3.04e-10	-0.00803217	0.00914934	0.38	-0.0294288	0.0122166	0.016	0.0217615	0.0158588	0.17
rs1772572	13	80617041	A	C	0.324132	3.11656e-05	38.3999	-0.0168681	0.00272208	5.62e-10	-0.0140989	0.00955347	0.14	-0.00300451	0.013204	0.82	-0.0222456	0.0165919	0.18
rs75674569	13	96171470	A	G	0.0997	2.8812e-05	35.4999	-0.0253377	0.00425258	2.58e-09	-0.0335568	0.016661	0.044	-0.0110609	0.022307	0.62	-0.0418642	0.0297951	0.16
rs7333559	13	99894196	A	G	0.783	4.57737e-05	56.3999	-0.0232125	0.00309088	5.94e-14	-0.00498754	0.0113376	0.66	-0.00895974	0.0161908	0.58	0.00904074	0.0205512	0.66
rs1108130	13	99996102	A	T	0.212	4.78838e-05	58.9999	0.0239436	0.00311719	1.57e-14	0.00399202	0.0107354	0.71	-0.00803217	0.0137811	0.56	-0.00601807	0.0205834	0.77
rs12855717	13	100600381	T	C	0.538	2.99482e-05	36.8999	0.0155237	0.00255553	1.22e-09	0.00702461	0.00890103	0.43	-0.00498754	0.0117038	0.67	0.00601807	0.0174373	0.73
rs12878369	14	27877296	A	C	0.414762	3.69013e-05	45.3999	0.0174373	0.00258792	1.6e-11	-0.0010005	0.0132922	0.94	-0.0151136	0.0123223	0.22	0.001998	0.0132345	0.88
rs9323328	14	58186796	G	A	0.537	2.51973e-05	31	-0.014237	0.00255705	2.55e-08	-0.00995033	0.00902064	0.27	0.0010005	0.00885097	0.91	-0.0158733	0.0159618	0.32
rs1811739	14	77063032	A	G	0.248	3.11306e-05	38.2999	0.0182718	0.00295244	5.97e-10	0.001998	0.0132345	0.88	-0.0202027	0.0161162	0.21	0.0295588	0.0205336	0.15
rs8005334	14	79097311	G	T	0.36	3.20247e-05	39.3999	0.0166734	0.00265629	3.44e-10	-0.00400802	0.00911094	0.66	-0.002002	0.010586	0.85	0.0158733	0.017341	0.36
rs34940743	14	79635890	G	A	0.346	2.86923e-05	35.2999	0.0159249	0.00268034	2.8e-09	0.001998	0.0105648	0.85	-0.00702461	0.0123662	0.57	0.0119286	0.01728	0.49
rs2925128	14	97896018	T	C	0.385191	3.3498e-05	39.2999	0.0168199	0.00268304	3.67e-10	0.0139029	0.00894208	0.12	-0.00300451	0.013204	0.82
rs1381287	14	98131215	T	C	0.467	4.03963e-05	49.6999	0.0180166	0.00255561	1.81e-12	0.00995033	0.00960055	0.3	-0.00300451	0.0102762	0.77
rs55913542	14	99227506	T	G	0.175	2.48721e-05	30.6	0.0185623	0.0033556	3.25e-08	-0.00904074	0.0128001	0.48	0.00697561	0.0158568	0.66	-0.0212236	0.0213419	0.32
rs1435672	15	36107278	C	T	0.56	2.45106e-05	30.2	0.0141051	0.00256669	3.82e-08	0.0100503	0.00930312	0.28	0.0130852	0.0118626	0.27	-0.00399202	0.0175439	0.82
rs281296	15	47392813	A	G	0.357	6.99575e-05	86.1999	0.0246892	0.00265922	1.59e-20	0.0207825	0.00985721	0.035	0.0188218	0.0127537	0.14	0.00796817	0.017037	0.64
rs1435741	15	47643646	A	G	0.432951	4.11479e-05	50.6999	0.0183091	0.00257137	1.09e-12							0.0353671	0.0161976	0.029
rs56902655	15	63606510	G	T	0.136	2.80815e-05	34.5999	-0.0218628	0.00371678	4.09e-09	-0.0120726	0.0131888	0.36	-0.0161294	0.0169042	0.34	-0.0151136	0.0234923	0.52
rs60833441	15	73756427	G	A	0.461	2.53222e-05	31.1999	-0.0142766	0.00255593	2.28e-08	-0.00601807	0.00913438	0.51	-0.00400802	0.0120777	0.74	-0.0120726	0.0159814	0.45
rs62007780	15	77733122	T	G	0.416	3.07598e-05	37.8999	-0.0159133	0.00258488	7.48e-10	0.0009995	0.0159393	0.95	-0.018164	0.0119965	0.13	0.00895974	0.016628	0.59
rs4310804	15	96315180	G	C	0.247	3.07598e-05	37.8999	-0.0181873	0.00295425	7.55e-10	0.00399202	0.00936769	0.67	0.0119286	0.0130315	0.36	0.0256677	0.0178306	0.15
rs8027457	15	98660872	C	T	0.511	2.92989e-05	36.0999	0.0153138	0.00254876	1.88e-09	0.001998	0.0113282	0.86	0.00895974	0.0118607	0.45	0.0119286	0.0157908	0.45
rs1139897	16	670986	A	G	0.23	5.13734e-05	63.2999	-0.0240872	0.0030275	1.77e-15	0.001998	0.00989632	0.84	0.0148886	0.0134975	0.27	0.0178399	0.0179393	0.32
rs11076962	16	5761366	C	T	0.279	3.36814e-05	41.4999	0.0182999	0.00284069	1.2e-10	-0.00601807	0.0103254	0.56	0.00498754	0.0125046	0.69	0.00598207	0.0187738	0.75
rs7192140	16	10079891	C	T	0.498	3.56292e-05	43.8999	-0.0168834	0.00254816	3.4e-11	-0.0222456	0.00940372	0.018	-0.0232686	0.0123232	0.059	-0.0130852	0.0169456	0.44
rs9922607	16	17476363	T	C	0.2	3.92813e-05	48.3999	-0.0221593	0.00318518	3.42e-12	0.00498754	0.0134126	0.71	-0.002002	0.0159317	0.9	-0.018164	0.0225242	0.42
rs9941217	16	17957069	G	C	0.352204	3.92813e-05	48.3999	-0.0185567	0.00266733	3.5e-12	-0.0110609	0.00961529	0.25				0.001998	0.0176754	0.91
rs7188873	16	24715743	G	A	0.612998	4.88576e-05	60.1999	0.0202958	0.00261582	8.46e-15	0.00601807	0.00982041	0.54	-0.0009995	0.0132789	0.94	0.00702461	0.0176119	0.69
rs6497840	16	25340312	A	G	0.707	5.36995e-05	63.0999	0.0227703	0.00286651	2.01e-15	0.0191828	0.0105111	0.068	0.0171462	0.0133792	0.2	0.00400802	0.0166705	0.81
rs4785187	16	49732861	A	G	0.223	3.45742e-05	42.5999	0.0199772	0.00306077	6.55e-11	0.0129162	0.0105307	0.22	-0.002002	0.013261	0.88	0.00299551	0.0198419	0.88
rs8050598	16	49858053	T	C	0.254117	3.30322e-05	40.6999	0.0186698	0.00292645	1.76e-10	0.0168571	0.0108422	0.12				0.0119286	0.0189944	0.53
rs12918191	16	50911245	G	A	0.243	3.57915e-05	44.0999	-0.019727	0.00297059	3.14e-11	-0.002002	0.0122328	0.87	-0.00904074	0.0147529	0.54	0.00399202	0.0175439	0.82
rs9302604	16	69542991	G	A	0.435	4.30145e-05	52.9999	0.0187095	0.00256995	3.29e-13	-0.002002	0.00751755	0.79	0.001998	0.0158999	0.9	0.00697561	0.0158568	0.66
rs9936784	16	72196795	G	T	0.53418	2.43483e-05	29.9999	0.0139895	0.00255412	4.33e-08	0.0217615	0.00919907	0.018	0.0148886	0.011877	0.21	0.0334348	0.01603	0.037
rs62052916	16	72540651	T	A	0.0701	3.31945e-05	40.8999	-0.0319138	0.00499018	1.62e-10	-0.0304592	0.0167504	0.069	-0.040822	0.0219569	0.063	-0.0523465	0.0296016	0.077
rs4788676	16	72916569	C	T	0.228528	2.77569e-05	34.1999	-0.017745	0.00303434	4.92e-09	-0.00601807	0.0114761	0.6	-0.0161294	0.0149302	0.28
rs117657830	16	75732975	G	A	0.0417	2.84873e-05	35.0999	-0.0377597	0.00637345	3.18e-09				-0.0661398	0.0343256	0.054
rs1050847	16	87410128	T	C	0.559	2.71077e-05	33.4	-0.01483	0.00256607	7.37e-09	-0.00697561	0.00987624	0.48	-0.00299551	0.0124592	0.81	-0.0129162	0.0167267	0.44
rs11642231	16	89542294	A	G	0.369	2.8325e-05	34.8999	-0.0155983	0.00264038	3.44e-09	-0.0171462	0.00946303	0.07	-0.0161294	0.0120301	0.18	-0.0335568	0.0161731	0.038
rs4790874	17	2091883	T	C	0.532	3.79016e-05	46.6999	0.0174491	0.00255338	8.43e-12	-0.00598207	0.00866579	0.49	-0.00399202	0.0120295	0.74	0.00803217	0.0166737	0.63
rs28441558	17	7899800	C	T	0.0563	3.36003e-05	41.3999	-0.035565	0.00552742	1.24e-10	0.00498754	0.0187283	0.79	-0.0314907	0.0251209	0.21	-0.0273712	0.0346826	0.43
rs11651955	17	16332148	A	G	0.499	2.45917e-05	30.2999	-0.0140264	0.00254815	3.74e-08	-0.0140989	0.00906815	0.12	-0.0202027	0.0119162	0.09	-0.0010005	0.0199487	0.96
rs67777803	17	28996304	T	G	0.172	4.30956e-05	53.0999	-0.0246015	0.00337609	3.18e-13	0.00995033	0.0120772	0.41	0.0207825	0.0158575	0.19
rs2344976	17	32358916	C	T	0.612	2.70265e-05	33.2999	-0.0150877	0.00261458	7.98e-09	-0.00299551	0.0090266	0.74	0.0010005	0.0113894	0.93	-0.0314987	0.0166819	0.059
rs3764351	17	39668086	A	G	0.657	2.45106e-05	30.1999	-0.0147492	0.00268389	3.89e-08							0.0171462	0.0176018	0.33
rs17692129	17	46715917	T	C	0.331	4.25275e-05	52.3999	0.0195989	0.00270749	4.57e-13	0.0178399	0.00963185	0.064	0.0198026	0.0127367	0.12	0.0227395	0.0165715	0.17
rs75919030	17	52115837	C	T	0.267	4.30145e-05	52.9999	-0.0209664	0.00287996	3.35e-13	-0.0222456	0.010059	0.027	-0.0140989	0.0138875	0.31
rs2938134	17	52166037	A	C	0.673	3.37012e-05	39.5999	-0.017501	0.00278109	3.14e-10	-0.0158733	0.0102094	0.12	-0.0256677	0.0130386	0.049	-0.0188218	0.0174224	0.28
rs2587507	17	79816336	C	T	0.502	2.68642e-05	33.1	-0.0146602	0.00254816	8.69e-09	0.00803217	0.00877483	0.36	0.0161294	0.0123071	0.19	0.0140989	0.0167521	0.4
rs34342129	18	5872473	C	T	0.509	2.54845e-05	31.3999	-0.014281	0.00254856	2.13e-08	-0.00400802	0.00883287	0.65	-0.0010005	0.0099618	0.92	0.0148886	0.0162652	0.36
rs4476253	18	27673333	A	G	0.24	3.11656e-05	38.3999	-0.0184862	0.00298319	5.78e-10	0.00399202	0.0120295	0.74	0.0139029	0.0142724	0.33	0.00299551	0.0183034	0.87
rs7505855	18	34116111	T	C	0.586	3.498e-05	43.0999	-0.0169818	0.00258669	5.31e-11	-0.0009995	0.00662056	0.88	0.0120726	0.0121399	0.32	0.00904074	0.0167783	0.59
rs8096225	18	39341887	C	A	0.703	2.51598e-05	30.9999	0.0155245	0.00278829	2.63e-08	-0.001998	0.0122084	0.87	-0.00697561	0.0129457	0.59	-0.0119286	0.01728	0.49
rs67050670	18	41717290	G	A	0.229	3.62785e-05	44.6999	-0.0202723	0.00303214	2.34e-11	-0.00501254	0.0110466	0.65	-0.00803217	0.0157471	0.61	0.00697561	0.0187589	0.71
rs72898831	18	45078678	G	A	0.155	3.90378e-05	48.0999	-0.0244159	0.00352046	4.14e-12	-0.0110609	0.0131424	0.4	-0.00702461	0.0182306	0.7	-0.0202027	0.0225358	0.37
rs8083764	18	52348145	T	G	0.306171	2.70265e-05	33.2999	-0.0159517	0.0027643	7.97e-09	-0.00300451	0.00838174	0.72	-0.00400802	0.0137085	0.77	-0.0335568	0.0172694	0.052
rs1373178	18	52441441	G	T	0.588	4.99938e-05	61.5999	-0.0203164	0.00258855	4.16e-15	-0.00498754	0.00951094	0.6	-0.0168571	0.0122847	0.17	-0.00895974	0.016628	0.59
rs62098013	18	53337491	A	G	0.365322	3.63596e-05	44.7999	0.01771	0.00264593	2.24e-11	0.0119286	0.0099375	0.23	0.00796817	0.0118136	0.5	0.00498754	0.0150294	0.74
rs72938304	18	55994512	A	G	0.113	3.709e-05	45.6999	-0.0272051	0.00402432	1.36e-11	-0.0345914	0.0158423	0.029	-0.0470916	0.0211532	0.026	-0.0470916	0.0276896	0.089
rs11872397	18	74823326	A	G	0.253	2.76758e-05	34.1	-0.0171139	0.00293071	5.2e-09	-0.018164	0.010945	0.097	-0.00904074	0.0147529	0.54
rs76608582	19	4474728	A	C	0.0489	2.77569e-05	34.1999	-0.0345493	0.0059078	4.88e-09	-0.0222456	0.0201671	0.27	-0.0253178	0.026534	0.34	-0.0100503	0.0377391	0.79
rs10853981	19	4965053	A	G	0.33036	2.41859e-05	29.8	0.0147872	0.00270881	4.88e-08	0.0168571	0.0100046	0.092	0.0207825	0.0126349	0.1	0.00995033	0.0170721	0.56
rs113230003	19	18350146	A	G	0.255	3.38438e-05	41.6999	-0.0188761	0.00292311	1.05e-10				-0.0253178	0.0145095	0.081	-0.0253178	0.0188832	0.18
rs8103660	19	18455585	C	T	0.354431	2.85685e-05	35.1999	0.0158026	0.00266352	3.03e-09	-0.00601807	0.00913438	0.51				-0.0191828	0.0170303	0.26
rs117734003	19	50626488	C	G	0.0673	2.8812e-05	35.4999	0.0302991	0.00508528	2.57e-09	0.0382587	0.0199381	0.055	0.0382587	0.0265772	0.15	-0.0010005	0.0266032	0.97
rs1126757	19	55368504	T	C	0.473	2.49975e-05	30.8	0.0141623	0.00255186	2.92e-08				0.00598207	0.0120643	0.62	0.0119286	0.0165106	0.47
rs6050446	20	25214873	G	A	0.971	4.16796e-05	51.0999	0.0544098	0.00761144	8.8e-13	0.0523465	0.0283681	0.065	0.0481404	0.0375641	0.2	0.0100503	0.0497804	0.84
rs6058782	20	31359165	T	C	0.908	3.68674e-05	45.1999	0.0297103	0.00441915	1.78e-11	0.0140989	0.0164014	0.39	-0.00796817	0.0214281	0.71	-0.0401818	0.0285977	0.16
rs1555445	20	32587456	T	A	0.318	3.81724e-05	46.7999	0.0187626	0.00274264	7.75e-12	0.00796817	0.0103189	0.44	0.00598207	0.0120643	0.62	0.0158733	0.0162952	0.33
rs6073075	20	43387161	A	T	0.824	2.5367e-05	31.1	-0.018704	0.00335394	2.44e-08	-0.0256677	0.0125605	0.041				-0.00796817	0.0240111	0.74
rs910912	20	55887337	C	T	0.739	2.7121e-05	33.2999	-0.0167699	0.00290609	7.82e-09				0.0120726	0.0137517	0.38	-0.0009995	0.0199288	0.96
rs6011779	20	63352965	T	C	0.806	2.87498e-05	35.2999	-0.0191766	0.00322763	2.83e-09	-0.0158733	0.0118391	0.18	-0.0237165	0.0144186	0.1	-0.0266419	0.0198708	0.18
rs3810496	20	63775533	C	T	0.619436	2.97271e-05	36.4999	0.0158813	0.00262869	1.54e-09	0.0212236	0.00965902	0.028	0.018164	0.012618	0.15	0.026344	0.016016	0.1
rs4818005	21	39216893	A	G	0.581	5.08062e-05	59.6999	-0.020431	0.00264425	1.09e-14				0.00601807	0.0117984	0.61
rs139896	22	38001790	C	T	0.648	2.71888e-05	33.5	0.0154404	0.00266769	7.14e-09	0.00601807	0.0100677	0.55	0.0100503	0.0133044	0.45	0.0171462	0.0172417	0.32
rs4822102	22	42302424	T	C	0.618	3.23018e-05	39.7999	-0.0165428	0.00262221	2.78e-10				-0.00697561	0.0116696	0.55
rs9627272	22	46046408	C	G	0.407	2.88931e-05	35.6	-0.0154737	0.0025934	2.42e-09	-0.002002	0.0113509	0.86	0.001998	0.0122084	0.87	0.00598207	0.0166883	0.72
Abbreviation: SNP, single nucleotide polymorphism; MR, Mendelian randomization; Chr, chromosome; EA, effect allele; NEA, non-effect allele; EAF, effect allele frequency; R2, explained incremental variance in the phenotype; F-stat, F statistics; SE, standard error; RA, rheumatoid arthritis. Blank indicates that the SNP was filtered before MR analysis or was not available

## Sheet: Table S8 BMI SNPs
Table S8. Summary information of SNPs used as instrumental variables for smoking cessation in the two-sample MR analysis
SNP	Chr	Position (hg38)	EA	NEA	EAF	R2	F-stat	SNP-Smoking cessation			SNP-RA overall			SNP-Seropositive RA			SNP-Seronegative RA
								Beta	SE	P	Beta	SE	P	Beta	SE	P	Beta	SE	P
rs12044597	1	1777362	A	G	0.4971	7.76394e-05	61.2718	-0.0130104	0.00166211	4.97046e-15	0.002002	0.00790221	0.8	0.0140989	0.0130507	0.28	0.00300451	0.0158869	0.85
rs7535528	1	2512975	A	G	0.3741	0.000103128	65.273	-0.0145557	0.00180163	6.52211e-16							-0.0110609	0.0167886	0.51
rs6577584	1	6655330	T	G	0.6537	6.23913e-05	43.1664	-0.0119502	0.00181887	5.02794e-11	0.0120726	0.00942029	0.2	0.0171462	0.0130829	0.19	0.00501254	0.0188222	0.79
rs7556169	1	8681342	A	G	0.3857	6.19077e-05	42.8753	-0.0119632	0.00182702	5.83387e-11	-0.0161294	0.00980597	0.1	-0.00300451	0.0139939	0.83	-0.0151136	0.0172157	0.38
rs10779751	1	11224279	A	G	0.2744	7.55231e-05	60.045	0.0139531	0.00180066	9.26946e-15	-0.00601807	0.0111687	0.59	-0.00904074	0.0140527	0.52	-0.00904074	0.0187674	0.63
rs17448682	1	15640218	T	C	0.2372	5.73464e-05	39.6102	0.0130819	0.00207858	3.10028e-10	0.0119286	0.0103695	0.25	0.00995033	0.0144143	0.49	0.0168571	0.0184157	0.36
rs696606	1	16502145	A	G	0.5237	6.19928e-05	40.9604	0.0117067	0.00182916	1.55353e-10	0.00400802	0.00856966	0.64	0.002002	0.00991613	0.84	0.0283995	0.0160053	0.076
rs761423	1	16975177	T	C	0.55	7.44591e-05	51.57	0.0122672	0.00170823	6.90881e-13	-0.00995033	0.00883382	0.26	-0.0198026	0.0123906	0.11	0.0335568	0.0163393	0.04
rs3762396	1	19183900	A	G	0.3846	4.1677e-05	33.1431	0.0109933	0.00190955	8.56253e-09	0.0009995	0.00884212	0.91	0.001998	0.0132345	0.88	0.0256677	0.016509	0.12
rs967605	1	23073439	T	C	0.8334	7.63831e-05	52.8087	-0.0172999	0.00238062	3.67663e-13				-0.0188218	0.0170632	0.27	0.0273712	0.0232949	0.24
rs4653017	1	33311127	T	C	0.6818	5.10443e-05	35.0373	0.0107249	0.00181187	3.23466e-09	-0.001998	0.00878069	0.82	-0.00796817	0.0136712	0.56	-0.0109399	0.0174201	0.53
rs9426003	1	34137269	A	G	0.2952	5.07868e-05	34.641	-0.0111913	0.00190145	3.96435e-09	-0.00601807	0.0105942	0.57	-0.00601807	0.014122	0.67	-0.0120726	0.0183241	0.51
rs11583122	1	37587857	T	C	0.07905	4.20899e-05	33.0163	0.0173033	0.00301137	9.13865e-09	0.00697561	0.0153728	0.65	0.00598207	0.0204603	0.77
rs2282231	1	39103899	T	C	0.2249	5.68611e-05	39.2046	0.0133642	0.00213439	3.81569e-10	0.0129162	0.0112281	0.25	0.00598207	0.0149981	0.69	0.0314987	0.0191498	0.1
rs346722	1	45154462	T	C	0.1153	8.14759e-05	42.5257	0.0250523	0.00384168	6.975e-11	-0.0130852	0.0140011	0.35	0.00598207	0.0195825	0.76	-0.026344	0.0243854	0.28
rs2275426	1	46021880	A	G	0.4338	7.98679e-05	63.5373	0.0157208	0.00197224	1.57379e-15	0.00498754	0.00855729	0.56	-0.0110609	0.0125994	0.38	-0.0010005	0.0113894	0.93
rs6700838	1	47234355	T	C	0.5959	0.000157828	108.959	-0.018779	0.00179904	1.65645e-25	0.0110609	0.00981981	0.26	0.018164	0.012618	0.15	0.0010005	0.0266032	0.97
rs7531656	1	49362991	A	G	0.3246	0.00015349	121.928	0.0193693	0.00175413	2.39351e-28	-0.0130852	0.0102105	0.2	0.0009995	0.0132789	0.94	-0.0171462	0.0168891	0.31
rs2356865	1	50370662	T	C	0.295	5.51911e-05	38.1799	-0.0121717	0.00196985	6.45053e-10	0.0139029	0.0106082	0.19	0.00598207	0.0140375	0.67	0.00796817	0.0186981	0.67
rs2481665	1	62129005	T	C	0.5592	0.00010605	84.3451	0.0151946	0.00165447	4.15622e-20	-0.00895974	0.00900967	0.32	-0.00697561	0.0126054	0.58	-0.00995033	0.0158443	0.53
rs7531118	1	72371556	T	C	0.4604	0.000194942	152.418	-0.0221066	0.00179062	5.13402e-35	-0.00702461	0.00871085	0.42	-0.002002	0.0113509	0.86	0.00299551	0.0158393	0.85
rs2590942	1	72419598	T	G	0.8165	0.00011036	87.632	0.0207362	0.00221512	7.885e-21	0.0100503	0.0116916	0.39	0.00601807	0.0150884	0.69	0.0171462	0.021262	0.42
rs12042908	1	74532078	A	G	0.4362	0.000135632	107.716	0.0169552	0.00163366	3.0995e-25	0.00796817	0.00888835	0.37	0.00697561	0.0116696	0.55	0.0178399	0.0161731	0.27
rs12035349	1	77091654	A	G	0.8705	7.34443e-05	48.9901	-0.0204255	0.00291822	2.57251e-12	-0.00399202	0.013068	0.76	-0.0256677	0.0173925	0.14	-0.0109399	0.0227098	0.63
rs17391694	1	78157942	T	C	0.1189	0.000163005	125.162	0.0293414	0.00262267	4.68845e-29							0.0353671	0.0239649	0.14
rs2154297	1	80326023	T	C	0.7121	4.89982e-05	33.8515	-0.0111264	0.00191234	5.9483e-09	0.00400802	0.0100488	0.69	0.0110609	0.0140155	0.43	0.0140989	0.0182583	0.44
rs284227	1	81913762	T	C	0.7448	8.06257e-05	63.8788	-0.0152088	0.0019029	1.32264e-15	-0.0188218	0.0106075	0.076	-0.0188218	0.0137164	0.17	0.0130852	0.0185264	0.48
rs6690764	1	92511033	A	G	0.7916	6.677e-05	48.9963	-0.0154	0.00220008	2.56438e-12	0.0140989	0.0112471	0.21	0.00702461	0.0150195	0.64	0.018164	0.0198434	0.36
rs1973993	1	96478438	T	C	0.4096	0.000187626	129.964	-0.0203881	0.0017884	4.17264e-30	-0.002002	0.0083269	0.81	-0.00501254	0.0121527	0.68	0.00895974	0.0170857	0.6
rs2030342	1	96922670	T	C	0.5749	0.000122776	84.3399	0.0168911	0.00183925	4.16517e-20	0.0100503	0.0091113	0.27	0.00803217	0.0113721	0.48	0.0100503	0.0164003	0.54
rs4372296	1	97854936	A	C	0.7714	0.000114645	79.2491	-0.0191426	0.00215032	5.47516e-19	-0.0188218	0.0105349	0.074	-0.0178399	0.0139206	0.2	-0.0119286	0.0194653	0.54
rs1158103	1	100558814	A	G	0.5558	4.8804e-05	33.6112	-0.00996797	0.00171935	6.73011e-09	-0.00399202	0.00967849	0.68				0.00400802	0.0143493	0.78
rs1730859	1	107075085	A	G	0.6584	5.41416e-05	42.7032	-0.0111533	0.00170676	6.37045e-11	-0.0009995	0.0132789	0.94	0.00601807	0.0121369	0.62	0.0140989	0.017865	0.43
rs17531363	1	107434453	A	C	0.6967	5.91018e-05	40.6574	0.0126989	0.00199157	1.81415e-10	0.0100503	0.00989964	0.31	0.0120726	0.0134667	0.37	-0.001998	0.0158999	0.9
rs7550711	1	109540264	T	C	0.03058	0.000200091	153.937	0.0636463	0.0051298	2.38951e-35	-0.0130852	0.0236458	0.58	-0.0110609	0.0320491	0.73	-0.00400802	0.0456261	0.93
rs3768486	1	109581349	A	G	0.8235	4.25602e-05	33.7567	-0.0124606	0.00214466	6.24605e-09	-0.00498754	0.0120921	0.68	-0.001998	0.0158999	0.9	0.00400802	0.0227245	0.86
rs12033257	1	111775862	A	G	0.6165	8.08873e-05	53.7201	0.0134889	0.00184038	2.31124e-13	0.00400802	0.00856966	0.64	0.0130852	0.0142951	0.36	-0.00697561	0.0174891	0.69
rs12731372	1	118310352	T	C	0.2322	5.15163e-05	40.7679	0.0121436	0.0019019	1.71405e-10							0.00895974	0.0180694	0.62
rs10923724	1	119004219	T	C	0.5725	6.40742e-05	50.5906	-0.0114243	0.00160618	1.13784e-12	0.00803217	0.00996027	0.42	0.00601807	0.0114761	0.6	-0.00697561	0.0158568	0.66
rs6587552	1	151046385	A	G	0.2409	7.4953e-05	51.7005	0.0149532	0.00207963	6.46444e-13							-0.0325232	0.0186389	0.081
rs905938	1	155018913	T	C	0.7325	7.9474e-05	63.2047	-0.0160535	0.00201927	1.86277e-15	-0.0119286	0.0105901	0.26	-0.0207825	0.013726	0.13	-0.0158733	0.0188604	0.4
rs11577179	1	156013919	A	G	0.3721	6.25693e-05	49.4452	-0.0128749	0.00183097	2.04004e-12	0.0109399	0.00991779	0.27	0.0119286	0.0125016	0.34	0.0139029	0.0158366	0.38
rs10733051	1	167311117	A	G	0.5198	4.64245e-05	36.3022	0.0096733	0.00160549	1.68951e-09							-0.0129162	0.0163664	0.43
rs12039524	1	173580688	A	G	0.1752	0.000162193	111.97	-0.0487389	0.004606	3.62648e-26	-0.0140989	0.0127816	0.27	-0.0273712	0.0166405	0.1
rs6681627	1	174157604	A	C	0.1524	0.000177654	118.044	-0.0573622	0.00527962	1.69514e-27							0.00895974	0.0224637	0.69
rs12564992	1	174508962	A	G	0.8856	0.000140253	111.534	-0.0383988	0.00363592	4.51994e-26	0.0222456	0.0154534	0.15				0.0304592	0.0270414	0.26
rs11590474	1	175003452	T	C	0.792	0.000140833	96.5507	-0.0361264	0.0036766	8.69777e-23	-0.0119286	0.0110417	0.28				-0.0009995	0.0199288	0.96
rs17302346	1	175014407	T	C	0.97644	5.46367e-05	34.5421	-0.0414302	0.00704923	4.17082e-09	-0.0344014	0.0375822	0.36	-0.0898407	0.0504591	0.075	-0.0806579	0.0657612	0.22
rs543874	1	177920345	A	G	0.8048	0.000660001	525.379	-0.0474975	0.00207221	2.86043e-116				0.00501254	0.0157311	0.75	0.00904074	0.0193303	0.64
rs10920678	1	190270777	A	G	0.4291	0.000103985	82.0136	0.0155341	0.00171531	1.35149e-19	0.00895974	0.00919784	0.33	0.00399202	0.0125283	0.75	0.001998	0.0176754	0.91
rs12041258	1	195078806	T	C	0.7713	7.21839e-05	49.7094	0.0147983	0.0020989	1.78277e-12	0.0191828	0.0109573	0.08	0.00904074	0.0147529	0.54	0.0100503	0.0181616	0.58
rs10754210	1	197042981	A	G	0.3107	6.86444e-05	47.5223	-0.0124387	0.00180437	5.43686e-12	0.00895974	0.00958682	0.35	-0.00300451	0.0124966	0.81	0.0227395	0.0173507	0.19
rs2820311	1	201872348	A	G	0.6631	9.30267e-05	64.3687	-0.017995	0.00224292	1.03187e-15	-0.0178399	0.00959552	0.063	-0.0178399	0.0126968	0.16	-0.00399202	0.0166039	0.81
rs9077	1	202147110	A	G	0.33	8.72634e-05	57.8726	-0.0158461	0.00208298	2.79645e-14				-0.026344	0.0129549	0.042	-0.0356272	0.0171709	0.038
rs823074	1	205805711	T	C	0.5884	6.94597e-05	47.8709	0.0117765	0.00170208	4.55219e-12	-0.0139029	0.00918228	0.13	-0.001998	0.0105648	0.85	-0.0158733	0.0166358	0.34
rs17014375	1	209370215	T	G	0.8652	6.00658e-05	41.4992	-0.0161544	0.00250767	1.17921e-10	-0.001998	0.0144464	0.89	-0.00299551	0.0169838	0.86
rs11118308	1	219460527	A	G	0.5297	4.96586e-05	39.4618	0.010052	0.00160016	3.34527e-10	0.00601807	0.0100677	0.55	-0.00299551	0.0118237	0.8	-0.0109399	0.0158479	0.49
rs10915840	1	225480822	A	G	0.283	6.08585e-05	41.6818	-0.0126611	0.00196109	1.07384e-10	-0.0140989	0.0102747	0.17	-0.00702461	0.0145822	0.63	0.0178399	0.0186969	0.34
rs2491864	1	242822761	A	G	0.215	5.70405e-05	39.3957	0.0133088	0.00212038	3.45974e-10	0.00598207	0.0131833	0.65	0.0129162	0.0167267	0.44	0.0305292	0.0217279	0.16
rs12042959	1	243369971	A	G	0.8495	8.03621e-05	55.0832	0.0182803	0.00246305	1.15518e-13				0.0345914	0.0165845	0.037	0.00904074	0.0234629	0.7
rs3753549	1	243559590	T	C	0.8563	0.00011399	78.7827	-0.0228536	0.00257477	6.93267e-19	-0.00697561	0.0136757	0.61	-0.001998	0.0158999	0.9	-0.0158733	0.0235339	0.5
rs6548221	2	295255	A	G	0.2246	7.21419e-05	57.3852	0.0153269	0.00202327	3.58192e-14	0.0217615	0.0116603	0.062	0.00498754	0.0139138	0.72
rs4639527	2	416815	A	G	0.6988	8.93797e-05	61.8298	-0.0161169	0.00204966	3.74363e-15	-0.0129162	0.0100786	0.2	-0.00697561	0.0126054	0.58	-0.00299551	0.0158393	0.85
rs2724861	2	471514	A	G	0.5645	6.96432e-05	54.354	-0.0153224	0.00207831	1.67394e-13	-0.00697561	0.00923415	0.45	-0.00796817	0.0115429	0.49	-0.00399202	0.0149901	0.79
rs2974255	2	516696	A	G	0.2285	0.000107753	83.8519	0.0236673	0.00258459	5.33271e-20	0.00299551	0.0118237	0.8	-0.00702461	0.0145822	0.63	-0.00300451	0.0199015	0.88
rs4854326	2	603088	A	G	0.7127	0.000130904	90.5879	0.020081	0.00210984	1.76908e-21	0.0110609	0.0104534	0.29	0.0242927	0.0138761	0.08	0.0212236	0.0180629	0.24
rs13021737	2	632348	A	G	0.1681	0.000773614	611.266	-0.0596398	0.00241224	5.93123e-135	-0.0191828	0.012338	0.12	-0.0100503	0.0164003	0.54	-0.0212236	0.0217876	0.33
rs3922853	2	5690467	A	C	0.1728	5.90984e-05	37.5382	0.0143668	0.00234489	8.96396e-10	0.00399202	0.0115669	0.73	0.0129162	0.0156771	0.41	0.0198026	0.0211886	0.35
rs10929925	2	6015425	A	C	0.4301	4.80504e-05	37.8191	-0.0105979	0.00172331	7.76113e-10	-0.0120726	0.0096306	0.21	-0.00400802	0.0107784	0.71	-0.0202027	0.0161162	0.21
rs7607490	2	12710994	A	G	0.1083	5.57929e-05	38.5436	0.0178247	0.00287108	5.3537e-10	0.0129162	0.0167267	0.44	-0.0273712	0.022316	0.22	0.0237165	0.0281796	0.4
rs10182181	2	24927427	A	G	0.5247	0.00029272	231.934	-0.0276557	0.00181594	2.25727e-52							0.0100503	0.015622	0.52
rs4372836	2	28751017	T	C	0.3034	8.34979e-05	66.3376	0.0149703	0.00183802	3.79944e-16				-0.0161294	0.0131504	0.22	-0.0232686	0.0177545	0.19
rs17327461	2	35287117	T	C	0.4498	6.74731e-05	53.4577	0.0119178	0.00163001	2.64188e-13	0.00697561	0.00883894	0.43	0.0168571	0.0122847	0.17	-0.002002	0.0144754	0.89
rs4670626	2	36819514	T	C	0.3572	6.25884e-05	42.6351	-0.0119794	0.00183464	6.59668e-11				0.0139029	0.0128693	0.28
rs17035438	2	46651477	A	G	0.09384	5.32948e-05	36.4525	0.0190988	0.00316331	1.56414e-09	-0.0010005	0.0132922	0.94	-0.00300451	0.0217239	0.89	-0.0345914	0.0288176	0.23
rs930295	2	50006214	A	C	0.1583	6.88007e-05	47.5115	0.0166449	0.0024148	5.46874e-12	0.00498754	0.0120921	0.68	-0.002002	0.0199336	0.92	0.0129162	0.0216077	0.55
rs2194385	2	50638196	A	C	0.4788	5.02804e-05	34.403	0.0101386	0.00172854	4.47905e-09	0.001998	0.00878069	0.82	-0.00400802	0.0137085	0.77	0.0276152	0.0158781	0.082
rs968972	2	50944824	A	G	0.641	5.13101e-05	35.3106	0.0108269	0.00182201	2.81091e-09	0.0130852	0.00998432	0.19	0.0253178	0.0126881	0.046	0.0120726	0.0163398	0.46
rs13432055	2	56376850	T	C	0.7141	6.78146e-05	53.5922	-0.0133311	0.00182102	2.46734e-13	0.0130852	0.0106685	0.22	0.00400802	0.0137085	0.77	0.0151136	0.0183442	0.41
rs6753170	2	58254728	T	C	0.3731	6.13128e-05	41.9245	0.0136799	0.00211275	9.48473e-11	-0.00300451	0.011282	0.79	-0.00904074	0.0134038	0.5	0.0129162	0.0167267	0.44
rs929641	2	58565242	A	G	0.5837	6.67843e-05	53.0136	0.0143361	0.00196896	3.31245e-13	0.0171462	0.00953031	0.072
rs4671328	2	58708147	T	G	0.4467	0.000116921	79.4555	0.0176232	0.00197707	4.93169e-19	0.0212236	0.0101213	0.036	0.0191828	0.0139796	0.17	-0.00299551	0.0198419	0.88
rs6545714	2	59080590	A	G	0.6139	0.000168369	133.6	-0.0198818	0.00172009	6.68067e-31	-0.0178399	0.00941074	0.058	-0.00995033	0.0123389	0.42	-0.00796817	0.017037	0.64
rs980329	2	60057965	T	C	0.7516	9.57528e-05	66.3167	-0.017143	0.00210511	3.83944e-16	0.00803217	0.0108712	0.46	0.00601807	0.014122	0.67	0.0100503	0.0181616	0.58
rs12713433	2	61080847	T	C	0.7927	5.94407e-05	41.167	0.0147147	0.00229338	1.3977e-10	0.00904074	0.0117079	0.44	0.0161294	0.0149302	0.28	-0.0217615	0.0201436	0.28
rs10190332	2	61392132	T	G	0.6127	7.03974e-05	37.1489	0.0132993	0.002182	1.09443e-09	-0.00598207	0.00907974	0.51	0.00400802	0.0131204	0.76	-0.0168571	0.0162645	0.3
rs13417156	2	62621184	T	C	0.5639	8.12844e-05	60.2552	-0.0134561	0.00173349	8.33453e-15	0.00501254	0.00905797	0.58				-0.00895974	0.0161908	0.58
rs2902021	2	67598553	T	C	0.194	6.29455e-05	42.655	0.023164	0.00354673	6.53027e-11				0.0353671	0.0227475	0.12	0.0285875	0.0299607	0.34
rs7607351	2	69334995	T	C	0.5807	7.35374e-05	50.4263	0.0120807	0.00170123	1.23705e-12							-0.0246926	0.0163084	0.13
rs934515	2	79255517	A	G	0.1178	6.17943e-05	42.395	0.0177688	0.00272898	7.45766e-11							0.0227395	0.024331	0.35
rs1371108	2	81589127	A	C	0.3247	0.000100668	68.926	0.0156756	0.00188813	1.02212e-16	0.00796817	0.0098809	0.42	0.0009995	0.011378	0.93	0.0188218	0.0174224	0.28
rs7557796	2	86539030	T	C	0.3476	0.000131009	90.7239	0.0175531	0.00184286	1.65144e-21	-0.0010005	0.0113894	0.93	-0.0161294	0.0128668	0.21	0.0168571	0.0166044	0.31
rs4303732	2	100213578	T	C	0.6026	8.07527e-05	55.8058	0.013721	0.00183673	7.99856e-14							0.0202027	0.0168306	0.23
rs12615778	2	101820276	A	G	0.6942	5.82785e-05	39.8836	0.0125944	0.00199425	2.69567e-10	0.0130852	0.00998432	0.19	0.00501254	0.0125673	0.69
rs10203277	2	102880241	A	G	0.1324	5.34268e-05	36.8731	0.0199849	0.00329114	1.2606e-09	0.0129162	0.0129882	0.32	0.00498754	0.0163269	0.76	0.0178399	0.0231029	0.44
rs6711584	2	103805234	A	G	0.454	0.000145612	99.0865	0.0194888	0.00195784	2.41674e-23	0.00895974	0.00939014	0.34	-0.00601807	0.0121369	0.62	-0.002002	0.0159317	0.9
rs1451533	2	104849547	A	G	0.273	7.68111e-05	52.2965	0.0143974	0.00199089	4.77242e-13	-0.00300451	0.00838174	0.72	-0.00300451	0.0148817	0.84	-0.0010005	0.0266032	0.97
rs4676084	2	109394506	A	G	0.4101	5.59118e-05	38.3434	0.0107303	0.00173287	5.93234e-10	0.00299551	0.00940094	0.75	-0.0110609	0.0125994	0.38	0.0207825	0.0165787	0.21
rs902695	2	113197497	A	G	0.4798	8.08377e-05	54.8636	-0.0136363	0.001841	1.29157e-13	0.0140989	0.00931174	0.13	-0.001998	0.0122084	0.87	0.00904074	0.0167783	0.59
rs17551974	2	141535577	A	C	0.1782	4.78465e-05	33.0689	-0.0127283	0.0022134	8.89459e-09							0.0139029	0.0196841	0.48
rs2890652	2	142202362	T	C	0.8241	8.01399e-05	54.0813	-0.0169346	0.00230277	1.92328e-13	0.0171462	0.0122031	0.16	0.0120726	0.0156341	0.44	0.0151136	0.0204557	0.46
rs6710871	2	143203024	A	G	0.1418	5.57574e-05	41.3272	0.0156012	0.00242683	1.28741e-10	0.0178399	0.0136122	0.19	0.0217615	0.0185206	0.24	0.0217615	0.0237736	0.36
rs7560871	2	144859332	A	G	0.07332	5.08467e-05	35.1658	0.0203055	0.00342415	3.0275e-09	0.00598207	0.0160871	0.71	0.00598207	0.0214166	0.78	0.0295588	0.0303443	0.33
rs453520	2	147149634	T	C	0.5834	0.000116527	80.3525	-0.0154157	0.00171974	3.13197e-19	-0.0009995	0.0132789	0.94	0.00501254	0.0110466	0.65	0.00601807	0.0161839	0.71
rs6738445	2	171743105	T	C	0.2836	8.00065e-05	63.0473	-0.0165847	0.00208869	2.01785e-15				-0.018164	0.0141734	0.2	-0.0253178	0.0184505	0.17
rs10930641	2	174135983	A	G	0.5911	0.000102125	70.5319	-0.0155984	0.00185732	4.52919e-17	-0.0009995	0.0132789	0.94	-0.0009995	0.00884212	0.91	-0.0207825	0.0165787	0.21
rs9630985	2	180742949	A	C	0.3244	6.73399e-05	46.5092	-0.0130328	0.00191103	9.11766e-12	-0.0151136	0.00998192	0.13	-0.0140989	0.0130507	0.28	-0.0130852	0.0173219	0.45
rs993954	2	187460747	T	G	0.5715	5.04812e-05	34.7989	0.0115299	0.00195453	3.65594e-09	0.00601807	0.00814522	0.46	0.00300451	0.0102762	0.77	0.0100503	0.0168133	0.55
rs919433	2	197301841	A	G	0.359	6.67166e-05	45.7259	0.0141616	0.00209426	1.36018e-11	-0.00702461	0.00972293	0.47	-0.002002	0.0144754	0.89	0.00399202	0.0166039	0.81
rs7564679	2	203148067	A	G	0.4284	6.6507e-05	52.6868	-0.0119662	0.00164856	3.91065e-13	-0.0161294	0.00957267	0.092	-0.0130852	0.0123665	0.29	0.00399202	0.0175439	0.82
rs12694021	2	205219648	A	C	0.4481	5.02009e-05	34.6886	0.0102749	0.00174455	3.86947e-09	0.0148886	0.0093159	0.11				-0.0010005	0.0266032	0.97
rs972540	2	206380059	A	G	0.7272	5.18382e-05	41.2112	-0.0117369	0.00182829	1.36622e-10	0.00501254	0.0107175	0.64	0.0120726	0.0143444	0.4	-0.00399202	0.0166039	0.81
rs17203016	2	207390794	A	G	0.804	4.49988e-05	35.3828	-0.0121548	0.00204339	2.70838e-09	0.00601807	0.0114761	0.6	0.00601807	0.0156184	0.7	0.0120726	0.0201964	0.55
rs4673553	2	210743655	T	G	0.5438	8.22404e-05	56.4278	-0.0129602	0.0017253	5.83087e-14	0.00400802	0.00971728	0.68	0.00400802	0.0125786	0.75	-0.0198026	0.0161453	0.22
rs1437929	2	211118592	A	G	0.2878	5.40112e-05	37.3167	0.0118875	0.00194598	1.00417e-09	0.00697561	0.0103421	0.5	0.0109399	0.0138622	0.43	-0.0100503	0.0176926	0.57
rs7599312	2	212548507	A	G	0.2652	0.00010532	82.245	-0.0178488	0.00196813	1.20182e-19	-0.00300451	0.0102762	0.77	-0.0202027	0.013343	0.13
rs7607369	2	218414374	A	G	0.4387	5.92652e-05	46.8449	0.010994	0.00160629	7.68387e-12							0.00498754	0.0163269	0.76
rs11889536	2	219298821	A	G	0.8507	8.06809e-05	55.5916	0.0185414	0.00248678	8.91843e-14	0.0100503	0.0142295	0.48	0.00501254	0.0208486	0.81	0.0100503	0.0243666	0.68
rs10211055	2	228152201	T	C	0.6544	8.69134e-05	59.6777	-0.0140488	0.00181858	1.11732e-14							-0.0305292	0.0170878	0.074
rs6720868	2	229798860	T	C	0.3286	8.70202e-05	60.1925	0.0142012	0.00183043	8.60289e-15	0.00697561	0.00944122	0.46	0.00399202	0.014292	0.78	-0.0130852	0.0177104	0.46
rs10510321	3	5967405	T	C	0.2027	4.9736e-05	34.1131	0.0123618	0.00211651	5.20013e-09							0.00697561	0.01946	0.72
rs3915844	3	9473172	A	G	0.1428	7.62271e-05	52.7705	0.0196913	0.00271068	3.7488e-13	-0.0171462	0.0133792	0.2	-0.0242927	0.0185358	0.19	-0.0304592	0.0242981	0.21
rs1899951	3	12353341	T	C	0.1314	4.94515e-05	39.3297	0.0154874	0.00246955	3.57934e-10	0.001998	0.0158999	0.9	0.0178399	0.0175724	0.31	0.0217615	0.0228068	0.34
rs580438	3	13303950	T	C	0.3319	6.26965e-05	42.9125	0.0118113	0.00180304	5.72335e-11	0.00399202	0.00907457	0.66	0.001998	0.0132345	0.88	0.0168571	0.0162645	0.3
rs11128760	3	15831900	A	G	0.4026	6.24883e-05	43.1796	0.0114933	0.00174906	4.99259e-11	0.0109399	0.00931069	0.24	0.0139029	0.0120858	0.25	-0.0010005	0.0199487	0.96
rs4858193	3	20399558	T	C	0.7221	6.20211e-05	42.6017	0.0124658	0.00190988	6.70792e-11	0.018164	0.0101667	0.074	0.0202027	0.012994	0.12	-0.0178399	0.01686	0.29
rs6804842	3	25064946	A	G	0.428	9.2334e-05	72.8746	-0.0156957	0.00183862	1.38172e-17	0.00598207	0.00907974	0.51	0.00299551	0.0107243	0.78	-0.00400802	0.0166705	0.81
rs10865858	3	34659221	T	C	0.5983	5.20262e-05	35.998	0.0106298	0.00177168	1.97465e-09	0.00400802	0.00911094	0.66	0.00904074	0.0125135	0.47	-0.00796817	0.0175602	0.65
rs9814633	3	41268979	A	G	0.3434	7.25248e-05	50.1269	0.0129089	0.00182328	1.44127e-12	0.0139029	0.0098948	0.16	0.00995033	0.0144143	0.49	0.0256677	0.016509	0.12
rs10460960	3	42267243	A	G	0.8876	6.82214e-05	54.12	0.0186635	0.00253696	1.88582e-13	-0.00895974	0.0135993	0.51	-0.0148886	0.0184626	0.42	0.0110609	0.0251435	0.66
rs28350	3	42376954	A	G	0.193	4.92493e-05	33.8205	0.0138973	0.00238968	6.04346e-09	0.00299551	0.013952	0.83	-0.00400802	0.0166705	0.81	-0.00300451	0.0199015	0.88
rs6442021	3	46700529	T	C	0.3964	5.24614e-05	40.7748	-0.0110317	0.00172761	1.70829e-10				0.00697561	0.0129457	0.59	0.0148886	0.0156038	0.34
rs6442101	3	48089403	T	C	0.6817	0.000148875	118.407	-0.019375	0.00178054	1.41149e-27				-0.00498754	0.0129439	0.7	-0.0334348	0.0174241	0.055
rs17080319	3	48695047	T	C	0.8794	0.000306689	212.48	0.056936	0.00390596	3.95153e-48	-0.0198026	0.0144313	0.17	-0.00895974	0.0191571	0.64
rs2230929	3	49305742	A	G	0.1689	0.000303253	193.297	0.0474198	0.00341072	6.05958e-44	-0.0010005	0.0113894	0.93	-0.00601807	0.0145906	0.68	0.0168571	0.02136	0.43
rs2230590	3	49898669	T	C	0.4925	0.000866302	600.163	-0.0562475	0.00229598	1.5432e-132	-0.0207825	0.00907389	0.022	-0.0158733	0.0118391	0.18	-0.0139029	0.0155084	0.37
rs2236950	3	50383123	A	C	0.1846	7.17454e-05	49.6775	-0.0189685	0.00269124	1.81224e-12	0.0009995	0.011378	0.93	0.00995033	0.0147524	0.5	-0.00400802	0.0227245	0.86
rs9838283	3	50783055	A	G	0.7978	0.000736445	510.29	0.11086	0.00490756	5.48561e-113							-0.00995033	0.0249472	0.69
rs9827072	3	51147462	A	G	0.1235	0.000507111	339.446	0.100847	0.00547365	8.40715e-76	0.0344014	0.0147877	0.02				0.0188218	0.0260516	0.47
rs13095652	3	51206406	T	C	0.4375	6.09463e-05	41.1803	-0.0133434	0.00207932	1.38786e-10	-0.002002	0.00879827	0.82	-0.00400802	0.0116132	0.73	-0.00904074	0.0163372	0.58
rs3821841	3	52050024	T	C	0.08016	6.65478e-05	44.5798	-0.022538	0.00337556	2.44214e-11	0.00498754	0.0156526	0.75	0.0305292	0.0217279	0.16	-0.00601807	0.0298082	0.84
rs2710323	3	52781889	T	C	0.5196	0.000101859	80.5588	-0.0153283	0.0017078	2.82095e-19	0.00300451	0.00942918	0.75	-0.00895974	0.011603	0.44	0.0100503	0.0160036	0.53
rs2680648	3	53743149	T	C	0.765	7.0486e-05	48.3655	0.0143952	0.0020699	3.5378e-12	0.00400802	0.00971728	0.68	0.00601807	0.0150884	0.69	-0.0009995	0.0132789	0.94
rs12488237	3	56080833	T	C	0.94773	5.31356e-05	41.8491	-0.0233262	0.00360579	9.85839e-11	-0.0276152	0.0201247	0.17	-0.00399202	0.0317681	0.9	-0.0535408	0.0362794	0.14
rs2365389	3	61250788	T	C	0.4143	5.96409e-05	46.7388	-0.013221	0.00193386	8.11163e-12	-0.00702461	0.00972293	0.47	0.00895974	0.0118607	0.45	-0.0202027	0.0161162	0.21
rs1452075	3	62495388	T	C	0.7277	7.86431e-05	61.6396	0.0142963	0.00182093	4.12357e-15	0.0010005	0.0132922	0.94	-0.0009995	0.0132789	0.94	-0.0188218	0.0181601	0.3
rs11915371	3	70490408	A	C	0.7962	6.62686e-05	45.7832	-0.0144688	0.00213835	1.32088e-11	-0.00895974	0.0113531	0.43	-0.0119286	0.0144783	0.41	-0.00895974	0.0197455	0.65
rs775731	3	77575633	T	C	0.5878	5.79042e-05	39.64	-0.0107202	0.00170269	3.05398e-10	-0.0139029	0.00894208	0.12	-0.0148886	0.0124035	0.23	-0.0198026	0.0161453	0.22
rs3849570	3	81742961	A	C	0.3414	0.000104513	78.4207	0.0159733	0.00180376	8.32846e-19				-0.0120726	0.0126525	0.34	0.0217615	0.0162308	0.18
rs10511093	3	83714390	T	C	0.07425	6.32503e-05	43.8023	-0.0270465	0.0040866	3.63274e-11	0.00399202	0.0211086	0.85	-0.0232686	0.026505	0.38	0.0168571	0.0349931	0.63
rs1375561	3	85609080	T	C	0.6536	5.54725e-05	43.4205	0.01307	0.00198348	4.41456e-11	-0.00895974	0.00958682	0.35	0.00803217	0.012485	0.52	-0.0148886	0.016608	0.37
rs2122042	3	85817185	T	G	0.2056	0.000142662	113.202	0.0242004	0.00227455	1.94863e-26	-0.00300451	0.0107565	0.78	-0.00904074	0.0151244	0.55	0.00598207	0.0214166	0.78
rs12638746	3	89281905	A	G	0.3416	9.46892e-05	64.5611	-0.025757	0.0032056	9.35796e-16	-0.0010005	0.0113894	0.93	0.00796817	0.0136712	0.56	0.0198026	0.0175806	0.26
rs9832305	3	89343628	T	C	0.7199	9.12033e-05	61.9015	-0.0227789	0.00289522	3.60983e-15	-0.00796817	0.0105481	0.45	0.00400802	0.0143493	0.78	0.0140989	0.0174833	0.42
rs9714342	3	90379136	T	C	0.4231	0.000362922	190.548	-0.0385786	0.00279475	2.41336e-43	-0.002002	0.0122328	0.87	0.00697561	0.0122799	0.57	0.0256677	0.016509	0.12
rs1436343	3	104887286	A	G	0.4078	7.10419e-05	49.1652	-0.0122954	0.00175353	2.35265e-12				0.0178399	0.0123929	0.15	0.0109399	0.0170048	0.52
rs13321566	3	107623815	A	G	0.8159	6.37909e-05	44.1185	-0.0154818	0.00233083	3.09089e-11	-0.0227395	0.0126836	0.073	-0.0266419	0.01667	0.11	-0.0198026	0.0225569	0.38
rs7640424	3	108101216	T	C	0.2969	5.7768e-05	45.6746	-0.0124957	0.00184894	1.39641e-11	-0.00501254	0.0104054	0.63	-0.00702461	0.0133955	0.6
rs17681451	3	114680449	A	G	0.08384	8.90214e-05	61.6364	-0.0268404	0.00341877	4.13092e-15	0.00796817	0.0181131	0.66	0.0363319	0.0227331	0.11	0.0188218	0.0307137	0.54
rs16823670	3	115352821	A	G	0.97188	5.1588e-05	35.0083	0.0309002	0.00522246	3.28303e-09	0.00501254	0.0284199	0.86	0.0171462	0.0366607	0.64	0.0387408	0.0480404	0.42
rs3772934	3	115699018	T	C	0.2826	4.95248e-05	33.3832	0.0110056	0.0019048	7.56795e-09	0.00995033	0.0104283	0.34	0.0129162	0.0129882	0.32	0.0178399	0.0175724	0.31
rs4624596	3	119852694	T	C	0.8149	5.19295e-05	35.8891	0.0139716	0.00233219	2.08846e-09	0.018164	0.0116827	0.12	0.0294288	0.0153365	0.055	0.00803217	0.0216002	0.71
rs1909586	3	124968923	T	G	0.5975	5.52015e-05	37.3653	-0.0110512	0.0018079	9.79232e-10	-0.00399202	0.00936769	0.67	-0.00498754	0.0120921	0.68	0.0010005	0.0113894	0.93
rs1320903	3	132039233	A	G	0.3174	7.56289e-05	52.3026	0.015953	0.00220587	4.75739e-13	-0.00300451	0.00870555	0.73	-0.00501254	0.0125673	0.69	-0.00501254	0.0188222	0.79
rs10935143	3	134946317	A	G	0.4535	4.97894e-05	34.3056	-0.0099828	0.00170439	4.70963e-09	0.001998	0.0105648	0.85	0.00498754	0.0117038	0.67	-0.0130852	0.0165806	0.43
rs9289499	3	135765892	T	C	0.8965	8.77954e-05	59.6662	0.0258182	0.00334242	1.12391e-14	-0.0109399	0.0148068	0.46				-0.0109399	0.0241094	0.65
rs6786582	3	136180142	T	C	0.7255	0.000322576	255.305	-0.0698431	0.00437113	1.81116e-57	0.00702461	0.0104147	0.5	-0.0129162	0.0135367	0.34	0.0120726	0.0192237	0.53
rs17199978	3	136337342	A	G	0.9026	6.37379e-05	44.1308	0.0216845	0.00326421	3.07136e-11	-0.0009995	0.0132789	0.94	-0.0109399	0.0214478	0.61	0.0314907	0.0285484	0.27
rs181732	3	137025544	T	G	0.4198	0.000166544	114.341	-0.0301023	0.00281513	1.0971e-26	-0.00803217	0.00954369	0.4	0.00796817	0.0118136	0.5
rs9881036	3	137126824	A	G	0.6653	0.000147623	116.288	0.0368546	0.00341762	4.11005e-27	0.0100503	0.0105331	0.34	-0.00598207	0.012418	0.63	0.0314907	0.0175034	0.072
rs4678297	3	137188269	T	C	0.3003	0.000115653	78.7311	0.0243004	0.00273867	7.11552e-19	-0.00702461	0.0109189	0.52	0.00299551	0.0148371	0.84	-0.0294288	0.0178914	0.1
rs1600136	3	137261097	A	C	0.806	0.000150381	117.818	-0.0320481	0.00295254	1.90019e-27	-0.00299551	0.0112482	0.79	-0.0237165	0.0156638	0.13	0.0242927	0.0206749	0.24
rs7616371	3	137328545	A	G	0.93154	4.25041e-05	32.9808	-0.0213286	0.00371391	9.3068e-09	0.00501254	0.0197853	0.8	0.018164	0.024045	0.45	0.002002	0.0399174	0.96
rs4342060	3	137496978	T	C	0.8089	8.70739e-05	59.7286	-0.0197086	0.00255014	1.08893e-14	-0.0227395	0.0118015	0.054				-0.0305292	0.0206867	0.14
rs16851483	3	141556594	T	G	0.06928	0.000108752	75.299	0.0339275	0.00390982	4.04561e-18	0.0188218	0.0189266	0.32	0.0237165	0.0248558	0.34	0.0525925	0.0338264	0.12
rs827092	3	158267393	T	C	0.5831	7.13355e-05	49.402	0.0121482	0.00172838	2.08538e-12	0.0140989	0.00931174	0.13	0.00702461	0.0123662	0.57	-0.0139029	0.0158366	0.38
rs5396	3	171027026	T	C	0.7235	8.89371e-05	69.8579	-0.0151928	0.00181773	6.37272e-17				-0.0148886	0.0137817	0.28	-0.0217615	0.0181292	0.23
rs13085472	3	171412070	T	C	0.3479	5.35393e-05	36.8355	0.0109858	0.00181008	1.28519e-09	0.0188218	0.00984898	0.056	0.0158733	0.0132238	0.23	0.0305292	0.0172641	0.077
rs39654	3	173377333	A	G	0.4453	0.000118645	81.6104	-0.0154386	0.00170897	1.65693e-19	-0.00300451	0.0107565	0.78	-0.00400802	0.0111813	0.72	0.00995033	0.0162371	0.54
rs1454148	3	176623400	T	C	0.2668	5.26169e-05	36.3672	0.0115258	0.00191124	1.63441e-09	-0.00803217	0.00974904	0.41	-0.00501254	0.0125673	0.69	0.0168571	0.0184157	0.36
rs6443750	3	181611894	T	C	0.1932	4.98462e-05	38.7242	-0.0131405	0.00211164	4.88153e-10	0.00299551	0.0131645	0.82	-0.00702461	0.0150195	0.64	-0.0191828	0.0209565	0.36
rs262956	3	183768329	T	G	0.3472	4.83269e-05	33.1965	0.0108902	0.00189012	8.32912e-09	0.00399202	0.00907457	0.66	0.00299551	0.0112482	0.79	-0.002002	0.0177108	0.91
rs2293605	3	184326645	T	C	0.1307	5.19482e-05	34.7519	-0.0163502	0.00277353	3.74463e-09	-0.0212236	0.0136506	0.12	-0.0130852	0.0181116	0.47
rs13072095	3	193921834	T	C	0.6656	4.5259e-05	36.0086	0.0104097	0.00173474	1.96427e-09	-0.00697561	0.00944122	0.46	-0.00995033	0.0128858	0.44	0.0120726	0.0170926	0.48
rs6764533	3	196361593	A	G	0.359	5.41378e-05	37.402	0.0110258	0.00180286	9.61267e-10	0.0198026	0.00949418	0.037	0.0168571	0.0125729	0.18	0.0109399	0.0174201	0.53
rs4524456	4	6491012	A	G	0.5237	5.13471e-05	35.3398	-0.0105588	0.00177616	2.76931e-09	-0.0009995	0.00662056	0.88	-0.00399202	0.0111366	0.72	0.00803217	0.0166737	0.63
rs6818414	4	16599041	T	C	0.508	5.47986e-05	37.5909	-0.0105094	0.0017141	8.72369e-10				-0.0178399	0.0117825	0.13	-0.0198026	0.0161453	0.22
rs1477887	4	18513204	A	G	0.4567	7.74808e-05	52.6152	-0.012833	0.00176918	4.05705e-13	0.00399202	0.0100087	0.69	-0.00300451	0.0124966	0.81	-0.0010005	0.0132922	0.94
rs1323068	4	20261435	A	G	0.3207	6.52317e-05	45.1302	-0.0129792	0.00193203	1.84355e-11				0.00598207	0.012418	0.63	0.001998	0.0227447	0.93
rs9291467	4	25426674	T	C	0.4625	8.10146e-05	55.7939	0.0129185	0.00172949	8.04729e-14	0.0109399	0.00911389	0.23	0.0188218	0.012431	0.13	0.0109399	0.0170048	0.52
rs6448587	4	28560368	A	C	0.8109	5.88795e-05	40.6937	0.0151092	0.00236852	1.78041e-10	0.00300451	0.0124966	0.81	-0.0158733	0.0150014	0.29	0.0253178	0.0201966	0.21
rs1345148	4	30841911	T	C	0.6034	4.85648e-05	33.5884	-0.0100717	0.00173783	6.80948e-09	-0.00299551	0.00980588	0.76	-0.00796817	0.0120943	0.51	0.0161294	0.0158875	0.31
rs1000096	4	38691214	T	C	0.3801	8.29272e-05	54.4759	-0.0133875	0.00181383	1.57349e-13							-0.0130852	0.0165806	0.43
rs1866510	4	44512451	T	C	0.3498	5.15152e-05	35.6452	-0.0108106	0.00181071	2.36775e-09	0.00498754	0.00925614	0.59	-0.00300451	0.0107565	0.78
rs10938397	4	45180510	A	G	0.5683	0.000520605	413.324	-0.032823	0.00161448	6.91577e-92	-0.0148886	0.00905163	0.1	-0.0188218	0.012431	0.13	-0.00697561	0.0169121	0.68
rs2768950	4	49062470	A	G	0.2507	4.93762e-05	37.2722	0.0116	0.00190005	1.02725e-09				0.00299551	0.013952	0.83	0.0207825	0.0188408	0.27
rs1492767	4	54355300	T	C	0.4957	4.57149e-05	36.3065	0.00966297	0.00160368	1.68602e-09	-0.00995033	0.00864983	0.25	-0.0188218	0.012431	0.13	-0.0109399	0.0158479	0.49
rs2192158	4	54639193	A	G	0.4601	0.000105971	73.2043	0.0149684	0.00174947	1.16868e-17	0.0198026	0.00918032	0.031				0.0188218	0.0163618	0.25
rs925421	4	59388159	A	G	0.2657	6.12802e-05	41.3312	0.0132343	0.00205855	1.285e-10	0.0119286	0.0105901	0.26	0.0198026	0.0134183	0.14	-0.00300451	0.0199015	0.88
rs11945861	4	64835147	A	G	0.2369	7.44926e-05	50.8412	-0.0142977	0.0020052	1.00132e-12	-0.0130852	0.0109011	0.23	-0.0253178	0.0143654	0.078	-0.0283995	0.0192436	0.14
rs7674623	4	79873527	T	C	0.1976	6.5754e-05	45.0953	0.0150413	0.00223985	1.87648e-11	0.0188218	0.0121058	0.12	0.00895974	0.0149889	0.55	0.0139029	0.0196841	0.48
rs4148155	4	88133515	A	G	0.8873	6.42811e-05	51.0995	0.018891	0.00264269	8.78069e-13	0.002002	0.0177108	0.91	-0.0009995	0.0199288	0.96	0.040822	0.0269612	0.13
rs2850969	4	101262437	T	C	0.8573	5.1783e-05	35.8266	-0.0144358	0.00241178	2.15693e-09	-0.0119286	0.0130315	0.36				-0.00598207	0.0224628	0.79
rs7377083	4	101787840	A	C	0.4357	0.000119679	74.4051	0.0159141	0.00184493	6.36212e-18	0.00796817	0.00926944	0.39	-0.0100503	0.0121986	0.41	0.0246926	0.0167318	0.14
rs13107325	4	102267552	T	C	0.07373	0.000228929	181.363	0.0448919	0.00333344	2.44104e-41	-0.0110609	0.022961	0.63				0.0535408	0.0417781	0.2
rs6843738	4	103014844	A	G	0.329	5.58142e-05	44.2248	-0.0113633	0.00170872	2.92733e-11							-0.00904074	0.0182328	0.62
rs326889	4	111792280	T	C	0.3928	6.40218e-05	44.0516	-0.0123518	0.00186101	3.19835e-11	-0.0110609	0.0092147	0.23	0.0009995	0.0132789	0.94	-0.0314907	0.0165452	0.057
rs7694732	4	114202933	A	G	0.5622	6.11337e-05	42.2227	0.0114963	0.00176923	8.14477e-11	0.002002	0.0083269	0.81	-0.00399202	0.014292	0.78	-0.00895974	0.0153725	0.56
rs1403846	4	118180568	T	C	0.8278	4.19709e-05	33.0549	0.0120918	0.00210316	8.95801e-09	0.0202027	0.0122461	0.099				0.00601807	0.0197003	0.76
rs4864201	4	129810129	T	C	0.3531	6.99035e-05	55.5954	0.0127624	0.00171164	8.90254e-14	0.00299551	0.00980588	0.76	0.0109399	0.0129987	0.4	0.00299551	0.0148371	0.84
rs1296328	4	136162038	A	C	0.4343	8.53448e-05	58.337	0.0148698	0.00194685	2.20797e-14	0.0009995	0.00662056	0.88	0.0009995	0.00884212	0.91	0.00995033	0.0162371	0.54
rs331949	4	142742053	T	C	0.6266	5.91986e-05	46.6419	-0.0123816	0.00181296	8.52054e-12	-0.001998	0.00878069	0.82	-0.00299551	0.0131645	0.82	-0.0139029	0.0168746	0.41
rs1455137	4	145065516	A	C	0.6197	4.69584e-05	37.2315	-0.010973	0.00179833	1.04913e-09	-0.00598207	0.0095255	0.53	0.0100503	0.0119416	0.4
rs6827083	4	152154339	A	G	0.5691	6.13561e-05	48.7551	-0.0124141	0.00177789	2.89977e-12	0.00904074	0.00928099	0.33	-0.0009995	0.0199288	0.96	0.0140989	0.0157271	0.37
rs13110266	4	161208692	A	G	0.4065	5.3264e-05	42.1386	-0.0114011	0.00175633	8.50216e-11							-0.0120726	0.0170926	0.48
rs17538472	4	162117089	T	C	0.1908	5.04123e-05	34.0785	0.012885	0.00220721	5.2932e-09	-0.0010005	0.0159552	0.95	-0.00300451	0.0148817	0.84	0.0009995	0.0132789	0.94
rs1522569	4	170711486	T	G	0.8181	6.46201e-05	44.5631	0.0148024	0.0022174	2.46303e-11	0.002002	0.010586	0.85	-0.00498754	0.0163269	0.76
rs7683836	4	179246752	A	G	0.5405	6.73851e-05	46.2944	-0.0115792	0.00170182	1.01749e-11	-0.0129162	0.00919257	0.16	-0.0148886	0.0116176	0.2
rs4518345	5	27185797	A	G	0.2842	5.65203e-05	38.9224	-0.0118587	0.0019008	4.41056e-10	-0.0161294	0.0106528	0.13	-0.0140989	0.0138875	0.31	-0.018164	0.0182652	0.32
rs7730004	5	43190931	T	C	0.6693	5.39761e-05	37.2543	0.0117965	0.0019327	1.03683e-09	-0.0119286	0.00910176	0.19	-0.0129162	0.0124622	0.3	-0.0119286	0.0165106	0.47
rs12189178	5	51618892	T	C	0.03783	4.18762e-05	33.0684	0.02774	0.00482391	8.89697e-09	-0.0100503	0.0235841	0.67	0.00995033	0.028831	0.73	0.0363319	0.0405276	0.37
rs6879326	5	59912475	T	C	0.4953	4.90742e-05	33.8963	-0.0100196	0.00172097	5.81238e-09	-0.00904074	0.00909113	0.32	-0.0130852	0.0121124	0.28
rs2367112	5	64872366	T	G	0.5081	5.64362e-05	44.83	0.0115291	0.00172191	2.14924e-11	0.0178399	0.00902205	0.048				-0.00904074	0.0167783	0.59
rs25832	5	66879854	A	G	0.732	7.80038e-05	53.9892	0.0148337	0.00201881	2.01567e-13				0.0151136	0.0134178	0.26	-0.00796817	0.0181131	0.66
rs2307111	5	75707853	T	C	0.6038	0.000197409	157.056	0.0217969	0.00173927	4.97592e-36				0.0110609	0.0125994	0.38	0.0130852	0.0169456	0.44
rs12514473	5	81522820	T	C	0.7687	9.28266e-05	64.2927	0.01621	0.00202163	1.07201e-15	-0.001998	0.00930595	0.83	-0.00995033	0.0151029	0.51	-0.0139029	0.0196841	0.48
rs17591778	5	87124575	A	G	0.2333	6.28005e-05	43.0755	0.0147741	0.00225105	5.26562e-11							0.0334348	0.0189711	0.078
rs7702514	5	87431210	T	C	0.1731	0.000612969	419.843	-0.12426	0.00606439	2.64069e-93	-0.00904074	0.0128001	0.48	-0.0130852	0.0165806	0.43	-0.0418642	0.0222588	0.06
rs17285919	5	87613103	T	C	0.1262	0.00052224	354.897	0.120321	0.00638689	3.63293e-79	-0.0110609	0.0146422	0.45	-0.00702461	0.0182306	0.7	-0.0212236	0.0257602	0.41
rs1423627	5	87829761	T	C	0.7788	0.000430521	292.171	-0.0641633	0.00375377	1.67293e-65	-0.0148886	0.011877	0.21	-0.0148886	0.0152843	0.33
rs7444298	5	88434210	A	G	0.7539	0.000890224	616.422	0.124411	0.00501094	4.47589e-136							-0.0119286	0.0199554	0.55
rs13175892	5	88570975	T	C	0.97609	0.000266075	176.521	0.0997947	0.00751119	2.78614e-40	-0.0207825	0.0315442	0.51	0.0202027	0.043196	0.64	-0.0741794	0.0553266	0.18
rs2304607	5	88692916	A	G	0.852	0.000443951	304.205	-0.0493451	0.00282918	3.9951e-68	-0.0256677	0.01354	0.058	-0.00995033	0.0184663	0.59	-0.0449734	0.0239119	0.06
rs10037047	5	88924147	A	G	0.8354	0.000332337	226.139	-0.0449585	0.00298967	4.14171e-51	-0.0158733	0.0129417	0.22				0.00904074	0.0219189	0.68
rs159032	5	94870497	T	C	0.2439	5.27307e-05	35.9949	0.012286	0.00204781	1.97812e-09							0.0207825	0.0192374	0.28
rs2611742	5	96520797	T	C	0.5961	0.000117889	81.5468	-0.0193801	0.00214611	1.71161e-19				-0.00796817	0.012688	0.53	-0.00697561	0.0158568	0.66
rs7710595	5	107170996	A	C	0.534	6.34861e-05	43.7461	0.0114693	0.00173407	3.73862e-11	0.0100503	0.0089226	0.26	0.00601807	0.0111687	0.59	0.0151136	0.0158396	0.34
rs40067	5	108103311	A	G	0.1713	0.000141386	96.3952	-0.023023	0.00234495	9.40935e-23				0.0009995	0.0132789	0.94	-0.002002	0.0199336	0.92
rs7711753	5	123397623	A	G	0.4356	9.93699e-05	78.9871	-0.0144178	0.00162226	6.25017e-19	0.0009995	0.00884212	0.91	-0.00702461	0.0123662	0.57	-0.0110609	0.0153097	0.47
rs329124	5	134529762	A	G	0.5767	8.70102e-05	60.108	0.0133001	0.00171549	8.98125e-15							0.0232686	0.0165605	0.16
rs13163306	5	137236270	A	G	0.4745	5.21481e-05	36.036	-0.0108068	0.00180023	1.93703e-09	-0.0010005	0.0113894	0.93				-0.0140989	0.0157271	0.37
rs7716275	5	138295384	T	G	0.1933	6.25967e-05	48.9431	-0.0149858	0.00214207	2.63497e-12							-0.0283995	0.0202121	0.16
rs160401	5	138725652	T	C	0.6951	7.53374e-05	51.8656	0.0213873	0.00296972	5.94354e-13	0.00702461	0.00972293	0.47	0.00400802	0.0120777	0.74	0.00702461	0.0159682	0.66
rs4643949	5	139036656	T	C	0.3665	9.97218e-05	52.7499	0.0223773	0.00308103	3.78776e-13	0.0009995	0.00884212	0.91	0.00697561	0.0133021	0.6	-0.00702461	0.0170309	0.68
rs13174863	5	139701160	A	G	0.8452	8.91143e-05	68.9592	-0.019725	0.00237531	1.00538e-16	-0.0119286	0.0127634	0.35	-0.0109399	0.0170048	0.52	0.002002	0.0199336	0.92
rs3844598	5	141612668	A	G	0.479	6.27485e-05	43.3432	-0.0119522	0.00181546	4.59289e-11	0.00498754	0.00951094	0.6	0.00598207	0.0117279	0.61	-0.00300451	0.0183584	0.87
rs254428	5	142397874	T	G	0.5797	4.45311e-05	34.5129	0.0102063	0.00173731	4.23431e-09				-0.0148886	0.011877	0.21
rs2190788	5	145104698	T	G	0.3106	0.000117368	80.2481	0.0181165	0.00202235	3.30289e-19				0.0266419	0.01329	0.045	0.00796817	0.0175602	0.65
rs12659802	5	152894918	A	G	0.7046	6.90587e-05	54.847	0.0149413	0.00201749	1.30303e-13	0.018164	0.00984359	0.065	0.0202027	0.012994	0.12	0.0222456	0.0173583	0.2
rs10035289	5	153716358	A	G	0.4739	6.37228e-05	43.9567	0.0114252	0.00172326	3.35657e-11	0.00697561	0.00883894	0.43	-0.0100503	0.012735	0.43	0.0246926	0.0163084	0.13
rs7715256	5	154158333	T	G	0.5781	0.000103099	82.0035	-0.01501	0.00165754	1.35853e-19	-0.00995033	0.00902064	0.27	-0.00299551	0.0118237	0.8	-0.0168571	0.0159312	0.29
rs1650586	5	158089385	T	G	0.0977	4.82142e-05	37.9333	0.0179569	0.00291555	7.32041e-10	0.00796817	0.0156216	0.61	-0.00300451	0.0239096	0.9	0.0525925	0.0276321	0.057
rs17056301	5	158844672	T	C	0.7364	9.488e-05	65.2915	-0.0173138	0.00214271	6.45927e-16							-0.0217615	0.0185206	0.24
rs7727781	5	165758566	T	C	0.5205	4.94874e-05	33.8078	0.00990591	0.00170367	6.08372e-09	-0.00300451	0.00870555	0.73	-0.00501254	0.0125673	0.69	-0.00400802	0.0143493	0.78
rs17525725	5	167866647	A	G	0.454	4.86863e-05	33.0858	-0.010209	0.00177485	8.8175e-09	0.00895974	0.00919784	0.33	0.0009995	0.011378	0.93	-0.00300451	0.0148817	0.84
rs248139	5	167925778	A	G	0.1933	6.99218e-05	47.807	0.0159524	0.00230717	4.7024e-12	-0.002002	0.010586	0.85	-0.00803217	0.0153169	0.6	-0.0161294	0.0208878	0.44
rs1014194	5	168765939	A	C	0.6434	5.28908e-05	36.2906	0.010939	0.00181585	1.69987e-09	0.0010005	0.00796188	0.9	0.0171462	0.0127884	0.18	-0.00697561	0.0174891	0.69
rs7730898	5	171032671	A	G	0.729	5.62157e-05	44.58	0.0129355	0.00193737	2.44196e-11	0.0140989	0.0102747	0.17	0.0140989	0.0133245	0.29	0.0120726	0.0187653	0.52
rs9463175	6	9509797	T	C	0.3483	5.8855e-05	45.4192	-0.011548	0.00171351	1.59056e-11	-0.0130852	0.00998432	0.19	-0.0161294	0.0123071	0.19	-0.0242927	0.0168754	0.15
rs9396763	6	9951826	A	C	0.2201	4.80302e-05	32.8679	0.0134681	0.0023492	9.86422e-09	0.00995033	0.0113343	0.38	-0.0010005	0.0099618	0.92	0.0314987	0.0208035	0.13
rs2228213	6	12124622	A	G	0.3481	8.51837e-05	67.7773	-0.0140189	0.00170283	1.82971e-16	-0.00501254	0.0098271	0.61	-0.00702461	0.0123662	0.57	0.0129162	0.0170982	0.45
rs9367368	6	13189043	T	C	0.6967	7.25118e-05	57.0507	0.0138173	0.00182933	4.24618e-14	0.00601807	0.00935434	0.52	0.00501254	0.0130088	0.7
rs9460306	6	19211545	T	C	0.09056	5.3137e-05	36.7492	0.019176	0.00316325	1.3434e-09	0.0139029	0.0158366	0.38	0.0198026	0.0203289	0.33	0.0119286	0.0279916	0.67
rs11753081	6	20705359	T	G	0.8251	4.58481e-05	36.2254	0.0132618	0.00220341	1.75755e-09	-0.00399202	0.0125283	0.75	-0.0207825	0.0162167	0.2	0.0253178	0.0215473	0.24
rs7760082	6	21919156	A	G	0.6646	6.9603e-05	48.0744	-0.0124878	0.00180106	4.10241e-12							0.0304592	0.0173984	0.08
rs6900723	6	23876012	T	C	0.676	6.49819e-05	44.8471	-0.0121474	0.00181391	2.13029e-11	0.0120726	0.0096306	0.21	-0.001998	0.0105648	0.85	0.0120726	0.0170926	0.48
rs13207082	6	27283600	A	G	0.91587	0.000396336	274.365	-0.101227	0.00611127	1.26755e-61				-0.00498754	0.0247038	0.84	-0.0535408	0.0284671	0.06
rs6908295	6	27559426	A	C	0.7975	0.00010671	63.3817	-0.0223165	0.00280313	1.70283e-15	0.00400802	0.0125786	0.75	0.00702461	0.0159682	0.66	-0.0227395	0.0197675	0.25
rs200968	6	27891790	T	C	0.8361	0.000312184	248.44	0.0790327	0.00501413	5.6819e-56				-0.0009995	0.0265766	0.97	-0.0256677	0.0213834	0.23
rs3734572	6	28091680	T	C	0.95405	6.64795e-05	52.273	-0.0307953	0.00425937	4.82919e-13				0.0335568	0.0323772	0.3	0.0202027	0.043196	0.64
rs853679	6	28329086	A	C	0.1407	0.000380204	301.453	0.0728288	0.00419462	1.58884e-67	-0.00501254	0.0134798	0.71				0.0246926	0.0238246	0.3
rs419261	6	33586370	T	C	0.4042	4.16117e-05	32.9888	0.0100614	0.00175176	9.26973e-09							-0.0140989	0.0171126	0.41
rs2814992	6	34649367	A	G	0.6599	0.000340054	270.095	-0.0518856	0.0031571	1.08203e-60	-0.0227395	0.00992831	0.022				-0.0314987	0.017322	0.069
rs12215331	6	34676972	T	C	0.7864	0.000103663	78.6791	0.0207735	0.00234196	7.30549e-19							0.0325232	0.0209183	0.12
rs2140418	6	35007638	T	C	0.1996	0.000250745	158.454	-0.0428737	0.00340595	2.46148e-36				0.0009995	0.0199288	0.96	0.0009995	0.0398701	0.98
rs820077	6	35066077	A	G	0.8091	0.000137926	95.4726	0.0278866	0.00285401	1.49931e-22	0.00702461	0.0123662	0.57	0.0212236	0.0169306	0.21	-0.0382587	0.0220697	0.083
rs3807049	6	35545178	T	C	0.2736	0.000207864	142.575	0.0399068	0.00334214	7.27987e-33							-0.0222456	0.0189326	0.24
rs1475774	6	35651777	A	G	0.02251	0.000154493	103.495	0.0751229	0.00738433	2.60949e-24	0.0363319	0.0322552	0.26	0.0334348	0.0423659	0.43	0.0440169	0.0557746	0.43
rs17757975	6	38246374	T	C	0.8518	6.01924e-05	41.5782	0.0159606	0.00247523	1.13249e-10	-0.00399202	0.0157571	0.8	0.00400802	0.0166705	0.81	-0.0344014	0.0244838	0.16
rs847747	6	40112330	T	G	0.2964	4.83609e-05	33.1671	-0.0112944	0.00196114	8.45555e-09	-0.002002	0.00991613	0.84	0.0009995	0.0199288	0.96	-0.0151136	0.0179578	0.4
rs7748777	6	41166068	A	G	0.4587	4.26043e-05	33.6617	0.00932495	0.00160723	6.55803e-09	0.0158733	0.00921592	0.085	0.0168571	0.0119973	0.16	0.0324672	0.0164194	0.048
rs9349239	6	42708742	A	G	0.492	5.12925e-05	35.2867	0.0106297	0.00178943	2.84549e-09	-0.002002	0.010586	0.85	-0.0010005	0.0132922	0.94	-0.00501254	0.0164087	0.76
rs998584	6	43790159	A	C	0.4775	9.67166e-05	73.2345	-0.0156259	0.00182594	1.1514e-17	-0.0140989	0.00931174	0.13				0.00697561	0.0153728	0.65
rs13203286	6	49869827	T	G	0.05969	8.74194e-05	60.1675	0.03341	0.0043072	8.71116e-15	0.0372958	0.0217921	0.087				0.0305292	0.0378576	0.42
rs2295896	6	50598670	A	G	0.7602	4.41905e-05	35.046	-0.0148949	0.00251604	3.21982e-09	-0.00299551	0.0107243	0.78	-0.0109399	0.014482	0.45	-0.00697561	0.0187589	0.71
rs987237	6	50835337	A	G	0.8197	0.000266475	212.066	-0.0393073	0.00269921	4.86229e-48	-0.00895974	0.0124014	0.47	-0.0158733	0.0159618	0.32	-0.00299551	0.0216588	0.89
rs2635727	6	50853227	T	C	0.2541	0.000280785	222.707	-0.0506273	0.00339248	2.32227e-50	-0.00601807	0.0100677	0.55	-0.00501254	0.0157311	0.75	-0.0232686	0.018562	0.21
rs1178060	6	50946630	A	G	0.8469	0.00032926	257.184	-0.104574	0.00652081	7.04604e-58	-0.00598207	0.0131833	0.65	-0.0139029	0.018817	0.46	0.002002	0.0265977	0.94
rs2397061	6	51774079	T	C	0.8849	0.000154399	106.317	-0.0386352	0.00374698	6.28309e-25	-0.00796817	0.014399	0.58	-0.0139029	0.0176166	0.43	-0.0178399	0.0241456	0.46
rs6922855	6	51978744	A	G	0.532	9.7808e-05	67.0493	0.0195988	0.00239349	2.64808e-16	0.0010005	0.00723406	0.89	-0.00299551	0.013952	0.83	0.00601807	0.0174373	0.73
rs765332	6	52009947	T	G	0.8893	7.39489e-05	55.7441	-0.024642	0.00330047	8.25411e-14	-0.0129162	0.0138202	0.35	-0.001998	0.0158999	0.9	-0.00498754	0.0263726	0.85
rs816364	6	54125667	A	G	0.6394	4.97041e-05	34.4225	-0.0111343	0.00189776	4.43625e-09	-0.00598207	0.00976166	0.54	0.0010005	0.0199487	0.96	0.0161294	0.016558	0.33
rs1503139	6	54859607	A	G	0.3457	6.14161e-05	42.5381	-0.0134142	0.00205672	6.93204e-11	0.0139029	0.0101318	0.17	0.0178399	0.0126968	0.16	0.0139029	0.0168746	0.41
rs9475173	6	55148493	A	G	0.6535	5.14862e-05	34.9346	0.01192	0.00201673	3.40892e-09	0.018164	0.00930779	0.051	0.00702461	0.0123662	0.57	0.0140989	0.0160599	0.38
rs2653365	6	55305003	T	C	0.8324	5.62567e-05	38.8086	-0.0177019	0.00284155	4.67401e-10	0.00904074	0.0128001	0.48	0.0222456	0.0165919	0.18	0.0120726	0.0230217	0.6
rs1020548	6	56945741	A	G	0.8344	6.1555e-05	42.3984	-0.0151684	0.00232951	7.44533e-11	0.0130852	0.0118626	0.27	0.0151136	0.0155153	0.33	0.0242927	0.0215668	0.26
rs926279	6	57972568	A	G	0.7094	9.68905e-05	70.3174	0.0314674	0.00375257	5.04819e-17				0.00300451	0.0148817	0.84	-0.0246926	0.0175739	0.16
rs6904676	6	58379468	A	C	0.201	0.000171638	116.374	0.0465749	0.00431741	3.936e-27	0.0266419	0.0114523	0.02	0.0129162	0.0150256	0.39	0.0430595	0.019962	0.031
rs12207241	6	60674329	A	G	0.6172	0.000183819	125.145	-0.0414266	0.00370315	4.72933e-29	-0.00995033	0.00980114	0.31	-0.0009995	0.0132789	0.94	-0.0237165	0.0164752	0.15
rs4339513	6	60996568	T	C	0.90283	0.000144963	76.6771	0.0448752	0.00512475	2.0127e-18	-0.00995033	0.0162371	0.54	-0.00697561	0.01946	0.72	0.0140989	0.0292675	0.63
rs6922214	6	69258592	A	G	0.8434	5.32352e-05	36.3773	-0.014792	0.00245251	1.62565e-09	0.00501254	0.0139836	0.72	-0.00299551	0.0216588	0.89	0.0232686	0.0233983	0.32
rs6921533	6	73032611	T	C	0.2882	6.38683e-05	44.1209	0.0128937	0.00194113	3.08638e-11	0.00697561	0.0101051	0.49	0.00399202	0.0120295	0.74	0.0198026	0.0175806	0.26
rs9688431	6	73212931	T	C	0.93966	5.07416e-05	40.0551	0.0222421	0.00351436	2.46895e-10	0.0110609	0.0210926	0.6	-0.0009995	0.0265766	0.97
rs9294260	6	82723511	A	G	0.4731	7.66768e-05	60.0833	0.0132245	0.00170609	9.09341e-15	-0.00300451	0.00983535	0.76	0.0139029	0.0123429	0.26	0.0168571	0.0159312	0.29
rs13209753	6	85644724	A	G	0.9389	5.47922e-05	36.4832	-0.0221262	0.00366319	1.53979e-09	-0.0119286	0.0204662	0.56	0.0325232	0.0288738	0.26	-0.0525925	0.0365344	0.15
rs1853639	6	86897124	A	G	0.6363	6.58269e-05	44.3513	-0.012085	0.00181465	2.74369e-11	-0.00399202	0.00936769	0.67	-0.00498754	0.0120921	0.68	0.0120726	0.0170926	0.48
rs9362662	6	89586869	A	G	0.4799	5.28215e-05	36.1292	0.0111751	0.00185918	1.84606e-09							-0.00995033	0.0154665	0.52
rs13203153	6	96926974	A	G	0.1863	6.87367e-05	47.427	-0.0155687	0.00226068	5.70921e-12				-0.0130852	0.0152222	0.39	0.0217615	0.0201436	0.28
rs901630	6	98091643	T	C	0.3973	4.21847e-05	33.5212	-0.0103412	0.00178612	7.05009e-09	-0.00400802	0.0100488	0.69	0.0009995	0.0132789	0.94	-0.00803217	0.0161988	0.62
rs6919443	6	104045223	A	G	0.4163	4.77861e-05	33.0418	-0.0100715	0.00175211	9.01862e-09	0.00697561	0.00883894	0.43	0.0129162	0.0122067	0.29	0.0207825	0.0165787	0.21
rs3800229	6	108675760	T	G	0.7123	8.02969e-05	63.6381	0.0153502	0.00192422	1.49461e-15				0.00702461	0.0137718	0.61	0.00300451	0.0170349	0.86
rs2357760	6	119892734	A	G	0.6754	4.40836e-05	34.8739	0.0106744	0.00180756	3.51729e-09	0.00904074	0.00890519	0.31	0.0140989	0.0130507	0.28	0.0010005	0.0199487	0.96
rs6569648	6	130027974	T	C	0.7726	5.45532e-05	43.4058	-0.0126636	0.00192213	4.44881e-11							-0.0246926	0.018841	0.19
rs2781668	6	131576138	T	C	0.1612	0.000101682	69.0201	0.0193925	0.00233424	9.74546e-17							0.0119286	0.0199554	0.55
rs13201877	6	137354404	A	G	0.8601	4.5714e-05	36.1417	-0.01461	0.00243022	1.83471e-09	0.0171462	0.0133792	0.2	0.0202027	0.017194	0.24	0.0100503	0.0221489	0.65
rs2185027	6	153060487	A	C	0.7032	6.75341e-05	53.4639	-0.0131912	0.00180407	2.6334e-13							0.0151136	0.0179578	0.4
rs10499276	6	153988673	T	C	0.1242	4.41395e-05	35.074	0.0149677	0.00252733	3.17383e-09	0.00399202	0.0120295	0.74	0.0119286	0.0161448	0.46	0.0178399	0.0226053	0.43
rs487060	6	160353427	T	C	0.4816	5.36249e-05	42.3471	0.0105518	0.00162149	7.64135e-11				-0.0140989	0.0122562	0.25
rs13191362	6	162612318	A	G	0.8802	7.64732e-05	60.6247	0.0206451	0.0026515	6.90641e-15	0.00803217	0.0145146	0.58	0.00702461	0.0195967	0.72	0.0100503	0.0260831	0.7
rs7796608	7	858210	A	G	0.8269	5.87812e-05	35.3816	0.0153923	0.0025877	2.71001e-09	0.00501254	0.0110466	0.65	0.0140989	0.0160599	0.38	-0.0207825	0.0213348	0.33
rs6461115	7	2064033	A	G	0.7715	7.25349e-05	57.4324	0.0145593	0.00192115	3.49808e-14	0.0151136	0.010499	0.15	0.0110609	0.0143241	0.44	0.0140989	0.0186638	0.45
rs4722398	7	3085586	T	C	0.1336	7.21776e-05	49.9871	0.0182394	0.00257977	1.54732e-12	0.0276152	0.0141509	0.051
rs6463489	7	5502882	T	C	0.1087	4.30225e-05	34.0706	0.015289	0.00261932	5.3148e-09	0.0158733	0.0150014	0.29	0.0178399	0.0194894	0.36	0.0237165	0.0253764	0.35
rs7784465	7	6378644	T	C	0.8607	7.11026e-05	48.7425	-0.0175104	0.00250808	2.91861e-12	0.00803217	0.0131071	0.54	0.00501254	0.0164087	0.76	-0.0217615	0.0228068	0.34
rs6968554	7	17247482	A	G	0.3602	4.36852e-05	34.697	-0.0100417	0.00170475	3.8522e-09	-0.0110609	0.00981981	0.26	-0.0100503	0.0130153	0.44	-0.0140989	0.0167521	0.4
rs4307239	7	24314681	A	G	0.5422	5.36139e-05	36.8501	-0.0106161	0.00174882	1.27589e-09	0.00601807	0.00982041	0.54	0.00601807	0.0124927	0.63	-0.00995033	0.0158443	0.53
rs12666574	7	26487340	A	G	0.6505	7.16798e-05	49.2549	0.0129831	0.00184992	2.24798e-12				0.0010005	0.0132922	0.94	-0.00995033	0.0179809	0.58
rs11971041	7	26659229	A	G	0.90616	5.32569e-05	36.7353	-0.0191154	0.00315385	1.35312e-09				0.018164	0.0220465	0.41	0.0449974	0.0304903	0.14
rs4722672	7	27192143	T	C	0.8151	4.52519e-05	35.493	-0.0127034	0.0021323	2.55932e-09	0.00601807	0.0117984	0.61	-0.001998	0.0198937	0.92	0.0191828	0.0205254	0.35
rs849135	7	28156794	A	G	0.4914	6.61747e-05	52.5401	0.0117283	0.00161804	4.21594e-13	0.00498754	0.0100586	0.62	0.00796817	0.0123855	0.52	0.00399202	0.0166039	0.81
rs215632	7	32328912	A	G	0.3618	5.03806e-05	34.484	0.0115206	0.00196185	4.29754e-09	0.0178399	0.00959552	0.063	0.0207825	0.0126349	0.1	-0.0161294	0.0162193	0.32
rs329277	7	35041319	T	G	0.5211	4.91554e-05	33.7295	-0.00987347	0.00170006	6.33287e-09				0.0161294	0.0123071	0.19	0.0110609	0.0167886	0.51
rs1229057	7	39014938	T	C	0.1216	4.87925e-05	33.3534	0.0160232	0.00277446	7.68433e-09	-0.0232686	0.0149659	0.12	-0.00400802	0.0198522	0.84	-0.0191828	0.0259632	0.46
rs10268050	7	44483018	T	C	0.7954	5.91146e-05	46.9642	-0.0141408	0.00206343	7.23031e-12	-0.00697561	0.0116696	0.55	-0.001998	0.0144464	0.89
rs799449	7	44745098	T	C	0.5505	9.17007e-05	62.7767	0.0136007	0.00171657	2.31498e-15	-0.00796817	0.00907644	0.38	-0.00598207	0.0131833	0.65	0.00601807	0.0174373	0.73
rs10269783	7	49576607	A	G	0.3896	8.22673e-05	65.0417	0.0137317	0.00170266	7.33422e-16	-0.00300451	0.0107565	0.78	-0.00601807	0.0128674	0.64	0.0246926	0.0163084	0.13
rs3807566	7	50496506	T	G	0.443	7.15296e-05	49.1825	-0.0121904	0.00173825	2.33205e-12				-0.0171462	0.0119109	0.15	0.0168571	0.0159312	0.29
rs1035010	7	70133342	T	C	0.2566	7.49578e-05	47.8166	0.0139302	0.0020145	4.68062e-12	-0.0161294	0.0103741	0.12				-0.0151136	0.0179578	0.4
rs4718966	7	70575572	T	C	0.4183	5.8436e-05	40.1373	0.0118538	0.00187104	2.36696e-10	-0.00501254	0.00955861	0.6	-0.0161294	0.0123071	0.19	-0.002002	0.0199336	0.92
rs993931	7	72423172	A	G	0.599	5.22111e-05	35.3317	-0.0112436	0.00189157	2.78039e-09	-0.0009995	0.00722683	0.89	-0.0198026	0.0123906	0.11	-0.001998	0.0176754	0.91
rs7777102	7	73643687	A	G	0.8707	4.26426e-05	33.1909	-0.0140861	0.00244501	8.35286e-09	0.0130852	0.0142951	0.36	0.00702461	0.0182306	0.7	0.0345914	0.0240297	0.15
rs17207196	7	75471799	T	C	0.4118	0.000127006	84.9641	-0.0184025	0.00199645	3.03735e-20	-0.018164	0.00942684	0.054	-0.0140989	0.0117456	0.23	-0.00702461	0.016484	0.67
rs740157	7	77426568	A	G	0.4322	5.51828e-05	43.4395	0.0106179	0.001611	4.37258e-11	0.00498754	0.00977808	0.61	0.0188218	0.0121058	0.12	0.0207825	0.0165787	0.21
rs1544459	7	77788267	T	C	0.5464	5.18718e-05	41.2588	-0.0103861	0.00161694	1.33364e-10	0.00803217	0.00934389	0.39	-0.0139029	0.0123429	0.26	0.00501254	0.0157311	0.75
rs1852006	7	78200451	A	G	0.3519	5.75299e-05	39.8296	-0.0133478	0.00211498	2.77094e-10	-0.00400802	0.0104018	0.7	-0.0010005	0.0159552	0.95	-0.00501254	0.0164087	0.76
rs7805441	7	78492141	T	C	0.5092	7.60037e-05	51.8754	0.012661	0.00175787	5.91291e-13	0.0129162	0.00919257	0.16	0.0109399	0.0124615	0.38	0.0305292	0.0159099	0.055
rs6963840	7	78515054	T	C	0.2111	6.89658e-05	43.9485	0.0159235	0.00240196	3.37148e-11	-0.0140989	0.0130507	0.28	-0.0120726	0.0167099	0.47	-0.00702461	0.0211678	0.74
rs13247665	7	93602745	T	C	0.6407	6.07653e-05	41.9684	-0.0119885	0.00185056	9.27785e-11	-0.00598207	0.00976166	0.54	-0.0009995	0.00995184	0.92	-0.0129162	0.0167267	0.44
rs411717	7	94403719	T	C	0.4401	5.21705e-05	36.0888	-0.0105842	0.00176186	1.88515e-09	-0.0130852	0.00953593	0.17	-0.0222456	0.0124513	0.074	0.00995033	0.0162371	0.54
rs13240600	7	99466843	A	G	0.8448	0.000110154	76.2604	0.0215226	0.00246459	2.48622e-18	-0.0207825	0.0140823	0.14	-0.0178399	0.0186969	0.34
rs1048365	7	101161149	T	C	0.1548	5.18001e-05	32.9504	0.0144605	0.00251914	9.45386e-09	0.0168571	0.0128623	0.19	0.0246926	0.0167318	0.14	0.0158733	0.0224739	0.48
rs11496125	7	103777110	T	C	0.4212	9.6419e-05	66.0121	0.014581	0.00179463	4.48156e-16	0.001998	0.0122084	0.87				-0.00904074	0.0167783	0.59
rs10953620	7	109533316	A	C	0.5173	4.89504e-05	33.6628	-0.00987095	0.00170131	6.55457e-09	-0.0109399	0.00911389	0.23	-0.00796817	0.0120943	0.51	-0.0178399	0.0158381	0.26
rs13227658	7	113713199	T	C	0.5534	0.000180452	124.346	-0.0206121	0.00184844	7.07238e-29	-0.0158733	0.00950732	0.095	-0.0246926	0.0121428	0.042	-0.0139029	0.0158366	0.38
rs1899689	7	122324295	T	C	0.3986	7.0878e-05	56.3273	0.0120996	0.00161217	6.1369e-14							0.0227395	0.0165715	0.17
rs2283093	7	127081177	T	C	0.2066	5.04518e-05	34.9028	0.0125609	0.00212613	3.46607e-09	0.00399202	0.0103603	0.7	-0.0130852	0.0145964	0.37	0.0207825	0.0192374	0.28
rs7779498	7	130723587	T	C	0.03859	7.45719e-05	50.0849	-0.0328288	0.00463875	1.47218e-12	-0.0151136	0.025931	0.56	0.0372958	0.0345229	0.28	0.0198026	0.0464689	0.67
rs972283	7	130782095	A	G	0.4849	4.52495e-05	36.0017	0.00964128	0.00160684	1.97133e-09	-0.00299551	0.00867948	0.73	-0.0148886	0.0121388	0.22	-0.0168571	0.0156038	0.28
rs1593304	7	131935088	A	G	0.1993	4.98431e-05	33.3718	0.0128447	0.00222348	7.61059e-09	0.0009995	0.00795392	0.9	0.0158733	0.0159618	0.32	-0.0130852	0.0213527	0.54
rs874454	7	132212054	A	G	0.3379	6.13042e-05	42.0661	-0.0138624	0.00213733	8.82457e-11				0.0168571	0.0128623	0.19	0.0168571	0.0176669	0.34
rs3800649	7	137739763	A	G	0.277	4.87939e-05	33.5134	0.0110836	0.00191457	7.078e-09	0.00299551	0.00940094	0.75	0.0158733	0.0132238	0.23	0.0129162	0.0182871	0.48
rs11773362	7	147971088	T	C	0.3369	5.54874e-05	38.321	-0.0111582	0.0018025	6.00167e-10	-0.0100503	0.00969704	0.3	0.001998	0.0113282	0.86	-0.00601807	0.0174373	0.73
rs4725984	7	150971426	T	C	0.359	6.57954e-05	51.6188	-0.0124884	0.00173821	6.73745e-13	-0.00300451	0.00870555	0.73	0.00598207	0.0131833	0.65	-0.00501254	0.0164087	0.76
rs17069831	8	4279874	T	C	0.2795	5.83141e-05	39.4137	-0.0125051	0.00199188	3.428e-10	0.00598207	0.0095255	0.53	-0.0140989	0.0133245	0.29	0.0139029	0.0184043	0.45
rs1658820	8	4431055	T	G	0.2468	7.15998e-05	47.9342	0.0145914	0.00210753	4.40724e-12	0.00498754	0.0117038	0.67	-0.002002	0.0122328	0.87
rs1394	8	9654144	A	G	0.6404	0.000557886	437.226	-0.0487995	0.00233379	4.34438e-97							-0.0158733	0.0166358	0.34
rs12682565	8	10768770	A	G	0.03748	6.84395e-05	52.9835	0.0344419	0.00473169	3.36339e-13				0.0487902	0.0322238	0.13
rs13263601	8	14238391	A	C	0.6522	6.28445e-05	43.1263	-0.0120838	0.00184006	5.13058e-11	-0.00895974	0.00999443	0.37	-0.0139029	0.0126039	0.27	-0.0009995	0.0159393	0.95
rs10110727	8	14466928	A	G	0.2926	6.04965e-05	33.3574	0.0117582	0.00203584	7.66696e-09	-0.0110609	0.0106721	0.3	-0.0120726	0.0134667	0.37	-0.018164	0.0182652	0.32
rs11987383	8	15339606	A	C	0.88	5.32862e-05	36.6635	-0.0158509	0.0026178	1.40396e-09	-0.0295588	0.0148135	0.046	-0.0188218	0.0201391	0.35
rs4366093	8	20782300	T	C	0.3202	5.0364e-05	34.6534	-0.0108879	0.00184957	3.93907e-09	-0.0010005	0.0099618	0.92	0.0009995	0.011378	0.93	-0.00400802	0.0176142	0.82
rs11781222	8	23532058	T	C	0.8714	5.252e-05	41.4839	0.015496	0.00240591	1.18852e-10	0.00803217	0.0149065	0.59	0.0110609	0.0199878	0.58	0.002002	0.0319264	0.95
rs17446091	8	27310425	T	C	0.7926	4.36835e-05	34.6687	-0.0122227	0.00207586	3.90821e-09	-0.0198026	0.0116438	0.089	-0.0178399	0.0155083	0.25	-0.0119286	0.0204662	0.56
rs1982441	8	28164252	T	G	0.1381	4.9125e-05	33.7851	0.0154727	0.00266197	6.15557e-09	-0.00501254	0.0125673	0.69	0.0198026	0.0161453	0.22	-0.0161294	0.0218305	0.46
rs2100814	8	28260613	A	G	0.4103	6.44356e-05	44.0546	0.0115945	0.00174685	3.19374e-11				-0.00300451	0.0139939	0.83	-0.00601807	0.0161839	0.71
rs1362910	8	30998948	A	G	0.4185	9.18452e-05	68.3988	0.0153723	0.00185872	1.33528e-16	-0.00803217	0.00914934	0.38	-0.0171462	0.0124953	0.17	-0.0140989	0.0160599	0.38
rs7844647	8	34646258	T	C	0.7319	6.10445e-05	48.454	0.0126016	0.00181034	3.38117e-12	-0.0009995	0.00884212	0.91	0.00300451	0.0139939	0.83	-0.0119286	0.0185415	0.52
rs881301	8	38474800	T	C	0.5818	5.0512e-05	34.9435	-0.0100967	0.00170803	3.39391e-09	-0.001998	0.00930595	0.83	-0.00399202	0.013068	0.76	-0.0119286	0.0165106	0.47
rs4737183	8	63808136	A	G	0.5295	6.33164e-05	43.421	0.0115124	0.00174709	4.41407e-11	0.00803217	0.00934389	0.39	0.00400802	0.0116132	0.73	0.026344	0.0159687	0.099
rs16932761	8	66290552	A	G	0.2542	6.98253e-05	47.841	-0.0138538	0.00200294	4.62177e-12	-0.00601807	0.010875	0.58	0.00299551	0.0158393	0.85	-0.0130852	0.0185264	0.48
rs1431659	8	72526835	A	G	0.2656	0.000164961	113.798	0.0204214	0.00191433	1.44305e-26	-0.00601807	0.0103254	0.56				-0.002002	0.0177108	0.91
rs2170382	8	73777053	T	C	0.1203	5.5938e-05	38.6264	0.0168437	0.00271016	5.13189e-10				0.00895974	0.0203671	0.66	0.0392207	0.0259036	0.13
rs1405348	8	76315987	A	G	0.4324	6.80506e-05	47.1245	-0.0134713	0.00196239	6.66143e-12				-0.018164	0.0119965	0.13	-0.00904074	0.0151244	0.55
rs16907751	8	80463222	T	C	0.1047	5.63037e-05	43.6946	-0.0201223	0.00304413	3.83773e-11							0.0363319	0.0264771	0.17
rs733594	8	84165451	T	C	0.718	7.1799e-05	56.8564	0.0136268	0.00180719	4.68855e-14	0.00803217	0.00996027	0.42	0.00400802	0.0131204	0.76	0.00904074	0.0172402	0.6
rs7006629	8	86507313	T	C	0.5258	7.1125e-05	49.1959	0.012324	0.00175706	2.31588e-12	-0.00399202	0.00853545	0.64	-0.0158733	0.0121117	0.19	-0.00995033	0.016646	0.55
rs1700137	8	88449380	T	C	0.3121	7.23208e-05	49.3525	-0.013394	0.00190658	2.13801e-12	-0.002002	0.00991613	0.84	0.00399202	0.0125283	0.75	0.0198026	0.0179524	0.27
rs12680842	8	94570378	A	G	0.6795	5.03353e-05	39.3917	0.0114273	0.00182071	3.46782e-10	0.0161294	0.00971898	0.097	0.00400802	0.0120777	0.74	0.0283995	0.0169067	0.093
rs3808434	8	115547208	A	G	0.4475	5.37355e-05	42.7059	0.0104908	0.00160533	6.36224e-11	-0.00300451	0.00838174	0.72	0.0009995	0.0132789	0.94	0.00895974	0.0175656	0.61
rs2721965	8	115649811	A	C	0.6665	8.41562e-05	58.0868	0.0142947	0.00187558	2.50765e-14	0.00702461	0.00909697	0.44	0.0222456	0.0128325	0.083	0.00702461	0.0176119	0.69
rs11781699	8	117850822	T	C	0.8104	5.55692e-05	43.6042	-0.0142198	0.00215342	4.01987e-11	-0.0158733	0.0115678	0.17				0.00803217	0.0188483	0.67
rs10955841	8	117934302	A	G	0.6694	8.12422e-05	55.9306	0.0141048	0.001886	7.50814e-14	0.00803217	0.0101777	0.43	0.002002	0.00991613	0.84	0.0253178	0.0171554	0.14
rs16906845	8	137202985	A	G	0.06683	5.35595e-05	37.0717	-0.023202	0.00381069	1.13858e-09	0.00299551	0.0169838	0.86	0.00498754	0.0247038	0.84
rs4076358	8	143828069	A	G	0.6211	4.62525e-05	36.4465	0.0104277	0.00172727	1.56932e-09				0.0191828	0.012338	0.12	0.0283995	0.0164885	0.085
rs7042372	9	6959840	A	G	0.6573	7.15005e-05	48.7119	0.0127864	0.00183202	2.96483e-12	-0.0109399	0.00971238	0.26	-0.0198026	0.0127367	0.12	-0.0119286	0.01728	0.49
rs1865341	9	8845911	T	C	0.758	6.07016e-05	41.8175	0.0130318	0.00201523	1.00195e-10	0.0130852	0.0106685	0.22	0.00904074	0.0140527	0.52	-0.0314987	0.018111	0.082
rs17820822	9	11831420	T	G	0.6446	5.19854e-05	35.875	0.0112739	0.00188225	2.10335e-09	0.00300451	0.00942918	0.75	0.0222456	0.0143079	0.12	0.002002	0.0144754	0.89
rs11790280	9	14651285	T	C	0.6138	5.17606e-05	35.4513	-0.0110282	0.0018522	2.61429e-09	-0.00796817	0.00907644	0.38	-0.0129162	0.0124622	0.3	0.0140989	0.0160599	0.38
rs6474945	9	15670494	T	G	0.4498	0.000137877	108.451	-0.0170634	0.00163851	2.14158e-25				-0.0253178	0.0121384	0.037	-0.0304592	0.016383	0.063
rs10962549	9	16719447	T	C	0.168	8.82008e-05	61.0641	0.0183743	0.00235135	5.52433e-15	0.0178399	0.0123929	0.15	0.0295588	0.0172165	0.086	0.00299551	0.023838	0.9
rs483752	9	27612920	T	C	0.7415	7.08717e-05	36.5375	0.0133153	0.00220283	1.49735e-09				0.00300451	0.0148817	0.84	-0.0207825	0.0176875	0.24
rs7874154	9	27777014	T	C	0.5021	6.75082e-05	46.3021	-0.0119391	0.00175457	1.01335e-11	-0.00697561	0.00903351	0.44	-0.00697561	0.0113829	0.54	0.0242927	0.0160443	0.13
rs10971712	9	33820940	T	C	0.1076	6.12735e-05	42.4397	-0.0181215	0.00278168	7.28896e-11	-0.0191828	0.0129983	0.14	-0.0283995	0.0169067	0.093	0.00399202	0.0243924	0.87
rs13290794	9	37183631	A	G	0.3582	7.05494e-05	48.5936	-0.0129533	0.00185819	3.14916e-12	-0.0171462	0.00966317	0.076	-0.00904074	0.0130967	0.49	-0.0242927	0.0164608	0.14
rs10867256	9	78752475	T	C	0.553	6.16624e-05	42.5183	-0.0112208	0.00172082	7.00134e-11				-0.00995033	0.0118228	0.4	0.0161294	0.0158875	0.31
rs17351791	9	80648174	A	C	0.6348	5.18253e-05	35.792	0.0108746	0.00181769	2.19507e-09	-0.0009995	0.00995184	0.92	-0.001998	0.0113282	0.86	0.0010005	0.0132922	0.94
rs3739733	9	86282976	A	G	0.7803	5.99423e-05	38.2182	0.0129884	0.00210097	6.3254e-10	0.00702461	0.0111856	0.53	0.00803217	0.0141399	0.57	0.00300451	0.0170349	0.86
rs10797115	9	89576341	T	C	0.5365	7.0523e-05	48.4677	0.0118861	0.00170731	3.35761e-12	-0.001998	0.00750253	0.79	0.002002	0.0144754	0.89	-0.00299551	0.0158393	0.85
rs7869771	9	91418345	A	C	0.7353	7.15629e-05	48.6257	0.0132872	0.00190546	3.09775e-12	-0.001998	0.0132345	0.88	-0.0158733	0.0140922	0.26	0.0294288	0.018928	0.12
rs4744275	9	93720351	A	G	0.266	4.61151e-05	36.5846	0.0114279	0.00188937	1.46181e-09	-0.0010005	0.00796188	0.9	0.0009995	0.0199288	0.96	-0.0212236	0.0180629	0.24
rs450231	9	98718923	A	G	0.7534	7.07392e-05	48.9793	-0.014184	0.00202671	2.58676e-12	-0.0129162	0.0103036	0.21	-0.0139029	0.0139804	0.32	-0.00895974	0.0191571	0.64
rs10118701	9	100299084	A	G	0.6773	6.99175e-05	48.4082	-0.0133719	0.00192191	3.46109e-12							-0.00796817	0.0181131	0.66
rs10989568	9	101634022	A	G	0.4619	6.80537e-05	46.8585	0.0129214	0.00188762	7.62983e-12	0.0010005	0.0159552	0.95	0.0110609	0.0118351	0.35	-0.0009995	0.0159393	0.95
rs7024334	9	106309794	T	G	0.2258	4.79235e-05	37.4986	0.0123844	0.0020224	9.14693e-10	0.00895974	0.011603	0.44	-0.0010005	0.0113894	0.93	0.0227395	0.019353	0.24
rs6477694	9	109170062	T	C	0.6441	6.06395e-05	47.8613	-0.0122589	0.00177198	4.57337e-12	-0.0109399	0.00931069	0.24				-0.0158733	0.0169843	0.35
rs1928295	9	117616205	T	C	0.5539	0.000107964	85.6944	0.0151756	0.00163934	2.09919e-20	-0.00498754	0.00977808	0.61	-0.001998	0.00989632	0.84	0.0140989	0.0157271	0.37
rs7865157	9	119869282	T	C	0.1068	5.58838e-05	38.614	0.0174521	0.0028085	5.16415e-10	0.0168571	0.0149656	0.26	0.0207825	0.0192374	0.28	-0.002002	0.0319264	0.95
rs10818810	9	123334243	A	G	0.3908	4.80253e-05	37.0233	0.0107531	0.00176724	1.16738e-09	0.00399202	0.00907457	0.66	0.00598207	0.0135983	0.66	0.0139029	0.0155084	0.37
rs10818938	9	124286958	A	G	0.4215	7.41613e-05	51.2795	0.0122369	0.00170883	8.01125e-13				0.0217615	0.0119241	0.068
rs4515655	9	125853794	T	C	0.4007	5.4063e-05	37.3135	-0.0113274	0.00185437	1.00576e-09							-0.018164	0.0164669	0.27
rs3829849	9	126628521	T	C	0.3589	5.89566e-05	46.8054	0.0120045	0.00175467	7.83878e-12	0.0198026	0.00949418	0.037	0.0198026	0.0123906	0.11	0.0285875	0.0170186	0.093
rs3902840	9	126656746	A	G	0.08589	9.31678e-05	63.7103	0.0253511	0.00317608	1.44143e-15	0.0217615	0.0151171	0.15	0.0237165	0.0193363	0.22	0.0009995	0.0265766	0.97
rs13292976	9	126705061	T	C	0.4458	5.23504e-05	36.2362	0.0108443	0.00180148	1.74754e-09	0.0178399	0.0093731	0.057	0.0148886	0.011877	0.21
rs4740383	9	130908179	A	G	0.416	6.17582e-05	40.9285	0.0118409	0.00185085	1.57894e-10	0.001998	0.0105648	0.85	0.00498754	0.0125046	0.69	0.0109399	0.015489	0.48
rs11792069	9	137751669	A	G	0.83	6.08955e-05	39.2343	0.0150569	0.00240382	3.75867e-10	0.00702461	0.0123662	0.57	0.0161294	0.0152434	0.29	0.0100503	0.0208631	0.63
rs11251352	10	2543600	A	G	0.4012	5.86021e-05	40.4849	-0.0117511	0.00184685	1.98127e-10	-0.0151136	0.00918844	0.1	-0.018164	0.012308	0.14	-0.0130852	0.0158822	0.41
rs7893571	10	16708130	T	G	0.662	8.30562e-05	57.1359	0.0136168	0.00180144	4.06658e-14	0.0151136	0.00998192	0.13	0.0273712	0.0131919	0.038	0.0100503	0.0172437	0.56
rs7084454	10	21532345	A	G	0.335	0.000161899	109.877	0.019968	0.00190494	1.04257e-25	0.00697561	0.0103421	0.5	0.0237165	0.0130892	0.07	-0.00501254	0.0188222	0.79
rs3781099	10	27029847	T	C	0.08203	6.10007e-05	42.2403	0.0203748	0.00313494	8.07102e-11	0.00697561	0.0181034	0.7	-0.0010005	0.0159552	0.95	0.0256677	0.030498	0.4
rs3851083	10	33573799	A	G	0.4325	4.15109e-05	32.9476	-0.00929411	0.00161918	9.46767e-09	-0.00702461	0.00834653	0.4	-0.0161294	0.0123071	0.19	0.0109399	0.0166049	0.51
rs12098284	10	74287706	T	C	0.1241	4.92783e-05	33.8147	0.0157635	0.00271081	6.06171e-09	0.00895974	0.0146207	0.54	0.00399202	0.0197729	0.84	0.0305292	0.0259826	0.24
rs7899106	10	85651147	A	G	0.95223	9.1332e-05	72.4956	-0.0316906	0.00372198	1.67386e-17	0.0283995	0.0211817	0.18	0.0212236	0.0274849	0.44	-0.0449734	0.0366672	0.22
rs2631681	10	91273186	T	C	0.3252	4.91358e-05	38.8061	-0.0106175	0.0017044	4.68066e-10	0.001998	0.0113282	0.86	0.00399202	0.0149901	0.79	0.00598207	0.0160871	0.71
rs793520	10	97272618	A	G	0.3233	5.97421e-05	41.0481	0.012379	0.00193214	1.48511e-10	0.0158733	0.00993206	0.11	0.0256677	0.0126835	0.043	0.0295588	0.0172713	0.087
rs577525	10	98009631	T	C	0.4324	7.97504e-05	55.0812	-0.0132497	0.00178527	1.15667e-13	-0.00601807	0.00892241	0.5	-0.00702461	0.0117516	0.55	0.001998	0.0176754	0.91
rs1983864	10	98257696	T	G	0.6674	5.74937e-05	39.8196	0.0119385	0.00189191	2.78521e-10	0.0140989	0.00955347	0.14	0.00803217	0.0134371	0.55
rs17094222	10	100635683	T	C	0.7961	0.000135154	107.016	-0.0274971	0.00265804	4.41621e-25	0.00400802	0.0125786	0.75	-0.00299551	0.0148371	0.84	-0.0129162	0.020567	0.53
rs11190661	10	100692379	T	C	0.3146	7.39545e-05	51.0955	-0.0182167	0.00254846	8.79762e-13	-0.0100503	0.0101063	0.32	-0.00501254	0.0130088	0.7	0.0109399	0.0170048	0.52
rs10883553	10	100875718	A	C	0.4511	5.91403e-05	40.8204	0.0116392	0.00182173	1.66842e-10	0.0139029	0.00894208	0.12	0.0109399	0.0122033	0.37	-0.002002	0.013261	0.88
rs9787495	10	101446358	A	G	0.4366	4.95615e-05	34.1881	-0.0111631	0.00190918	5.00235e-09	0.00299551	0.00940094	0.75				0.0109399	0.0170048	0.52
rs7083450	10	102224303	T	C	0.8388	5.2061e-05	41.4222	0.0189692	0.00294735	1.22652e-10				-0.00796817	0.0175602	0.65	-0.0009995	0.0159393	0.95
rs10883759	10	102652292	A	G	0.3023	5.33763e-05	42.2714	-0.0120174	0.00184836	7.94294e-11	-0.0130852	0.0102105	0.2	0.00299551	0.0158393	0.85	-0.0100503	0.0186519	0.59
rs12411886	10	102925542	A	C	0.08261	0.00014417	114.258	0.0338568	0.0031674	1.14438e-26	-0.00601807	0.0174373	0.73	-0.00400802	0.0186679	0.83	-0.036664	0.0286091	0.2
rs1712517	10	103273258	T	C	0.4683	5.69901e-05	39.4714	-0.0117971	0.00187773	3.32796e-10	0.0129162	0.00963355	0.18	0.00498754	0.0113376	0.66
rs9419958	10	103916188	T	C	0.1363	4.91341e-05	33.9933	-0.0153566	0.00263389	5.52942e-09							-0.0387408	0.0249173	0.12
rs7903146	10	112998590	T	C	0.2912	5.41837e-05	43.1121	-0.0130998	0.0019951	5.16961e-11	-0.0161294	0.0106528	0.13	-0.0100503	0.0145592	0.49
rs10886017	10	116913020	A	C	0.2524	5.38899e-05	42.3787	0.0130504	0.0020047	7.52007e-11	-0.00702461	0.0114629	0.54				-0.0010005	0.0266032	0.97
rs845084	10	123460520	A	G	0.2678	5.93253e-05	40.6646	0.0128972	0.00202249	1.80689e-10	0.00299551	0.0118237	0.8	0.001998	0.0113282	0.86	0.0119286	0.0189944	0.53
rs17636031	10	124905509	T	C	0.7299	8.56005e-05	67.0142	-0.0169085	0.00206548	2.69494e-16	0.00904074	0.0119679	0.45	0.00904074	0.0151244	0.55	0.0294288	0.0204433	0.15
rs10840606	11	2213460	A	G	0.8259	7.96292e-05	51.1263	-0.0173962	0.00243294	8.65956e-13	-0.0009995	0.011378	0.93	0.0100503	0.0149007	0.5	-0.0324672	0.0208823	0.12
rs1037587	11	11775180	T	C	0.4535	4.86806e-05	33.4723	0.0102257	0.00176746	7.2289e-09	0.00895974	0.0088254	0.31	0.0158733	0.0118391	0.18	0.00796817	0.0156216	0.61
rs900144	11	13272721	T	C	0.5674	0.000126905	87.8449	0.016078	0.00171543	7.07905e-21	-0.00399202	0.0082869	0.63	-0.00995033	0.0126083	0.43	-0.00697561	0.016369	0.67
rs11030385	11	28607568	A	G	0.3953	0.000114685	79.3843	-0.0194321	0.00218098	5.11122e-19							-0.0161294	0.016558	0.33
rs7948120	11	28741774	T	C	0.2598	5.49307e-05	41.5319	-0.0132334	0.00205343	1.15932e-10	0.0009995	0.00884212	0.91	0.001998	0.0198937	0.92	-0.00904074	0.0187674	0.63
rs1782507	11	30222321	T	G	0.6532	5.79705e-05	40.1358	-0.0129601	0.0020457	2.36874e-10	-0.0009995	0.00795392	0.9	-0.0148886	0.0124035	0.23	0.0273712	0.0171263	0.11
rs223051	11	32109757	T	C	0.6759	4.78822e-05	33.0142	0.0105062	0.0018285	9.15017e-09				-0.0168571	0.0131537	0.2	-0.0188218	0.0170632	0.27
rs10838122	11	43529866	T	C	0.4802	5.14573e-05	34.6431	-0.0103804	0.00176362	3.95969e-09	-0.0010005	0.00885097	0.91				0.0158733	0.0166358	0.34
rs10769165	11	45684903	T	C	0.5226	4.5598e-05	36.2324	-0.0108303	0.00179925	1.75087e-09	0.00697561	0.00987624	0.48	0.0158733	0.0118391	0.18	0.00498754	0.0156526	0.75
rs12574668	11	46401136	A	C	0.1785	0.000138461	95.778	0.0351398	0.00359059	1.28526e-22	-0.0010005	0.0099618	0.92	0.001998	0.0176754	0.91	0.00399202	0.0211086	0.85
rs17197116	11	46498752	T	C	0.91446	6.5575e-05	52.1551	0.034835	0.00482355	5.1285e-13	-0.0168571	0.0173051	0.33	-0.0344014	0.0233105	0.14	-0.0276152	0.0308042	0.37
rs11039014	11	46873827	A	G	0.774	6.11008e-05	48.5127	0.0155967	0.00223926	3.28216e-12	-0.00598207	0.0102636	0.56	-0.00498754	0.0144514	0.73	0.00702461	0.0176119	0.69
rs7124681	11	47508395	A	C	0.4133	0.000492923	392.3	0.0411478	0.00207748	2.61265e-87	0.00399202	0.00967849	0.68				-0.0110609	0.0160232	0.49
rs10838852	11	48264704	T	C	0.5627	0.000561181	388.842	-0.088482	0.00448712	1.47824e-86	-0.0148886	0.00957606	0.12	0.00803217	0.0131071	0.54	-0.0139029	0.0165192	0.4
rs7478904	11	48608771	T	C	0.1278	0.00020782	143.709	-0.051661	0.00430943	4.11206e-33	0.00498754	0.0139138	0.72	-0.0325232	0.0176253	0.065	-0.002002	0.0227902	0.93
rs1473579	11	48880001	A	G	0.4122	0.000487369	336.181	-0.0858145	0.0046803	4.33017e-75				-0.0100503	0.0133044	0.45	0.00399202	0.0175439	0.82
rs7120873	11	49437922	T	C	0.111	0.000302557	209.387	0.0540327	0.00373406	1.86902e-47	-0.0202027	0.0147228	0.17	-0.0130852	0.0198611	0.51	-0.0429075	0.0260859	0.1
rs7924371	11	49599043	T	C	0.5574	0.000271767	187.352	-0.0497501	0.00363466	1.20276e-42	-0.0188218	0.00968629	0.052	-0.0109399	0.0132783	0.41	-0.0109399	0.0170048	0.52
rs2612203	11	55147213	A	G	0.03455	0.000104006	53.6591	0.0397803	0.00543057	2.38464e-13				-0.0222456	0.0314959	0.48
rs10459012	11	55324098	A	C	0.2242	0.000152392	120.734	0.027668	0.00251804	4.37001e-28	-0.0100503	0.0116916	0.39	-0.0140989	0.0157271	0.37	-0.0100503	0.0202689	0.62
rs551137	11	55555831	T	C	0.2563	0.000267512	141.622	0.0596459	0.00501204	1.17603e-32	0.00995033	0.0113343	0.38	0.0178399	0.0142313	0.21	0.0276152	0.0191834	0.15
rs11231548	11	55919112	A	G	0.98661	6.8225e-05	41.8369	-0.0397742	0.00614923	9.91979e-11	0.0273712	0.032522	0.4	0.0100503	0.0418022	0.81	0.0618754	0.0584766	0.29
rs4542429	11	56679357	T	C	0.4839	0.000207559	105.262	-0.0285581	0.00278351	1.07015e-24	0.00399202	0.0111366	0.72	0.00598207	0.012418	0.63	-0.0100503	0.0164003	0.54
rs1943477	11	57206319	T	C	0.05823	4.94782e-05	39.2511	-0.0223449	0.00356658	3.72631e-10	0.00995033	0.0195076	0.61	-0.0171462	0.0248384	0.49	0.0285875	0.0339671	0.4
rs11600990	11	64315335	T	C	0.1569	5.45861e-05	37.7256	-0.0150925	0.00245721	8.14317e-10				-0.0010005	0.0199487	0.96
rs7102454	11	65827349	T	C	0.6565	6.30003e-05	43.5442	-0.0124841	0.00189187	4.14532e-11	0.00904074	0.0100848	0.37	0.0140989	0.0127816	0.27	0.0120726	0.0163398	0.46
rs524281	11	66119191	A	C	0.7585	6.50652e-05	50.6201	-0.0145533	0.0020455	1.12088e-12				0.0100503	0.0149007	0.5	0.0140989	0.0195146	0.47
rs7122539	11	66895260	A	G	0.3424	6.18861e-05	49.2166	-0.0130092	0.00185436	2.29158e-12	-0.0130852	0.00953593	0.17	-0.0100503	0.012735	0.43	0.00697561	0.016369	0.67
rs587230	11	69485003	A	G	0.165	7.0836e-05	54.9206	0.0179808	0.00242628	1.25498e-13	0.0129162	0.0132595	0.33	0.00697561	0.0174891	0.69	0.0188218	0.0228449	0.41
rs1789165	11	69667201	A	G	0.6389	6.7348e-05	52.2067	0.0125083	0.00173115	4.99394e-13	0.0140989	0.0100343	0.16	0.0140989	0.0130507	0.28	-0.00498754	0.0163269	0.76
rs2440885	11	70717181	A	G	0.5328	6.35251e-05	43.8158	0.0123563	0.00186669	3.60716e-11	-0.001998	0.0105648	0.85	-0.0119286	0.0125016	0.34
rs7123876	11	72733538	T	C	0.754	4.49712e-05	35.6884	-0.0114096	0.00190988	2.31532e-09	-0.0139029	0.0101318	0.17	-0.0246926	0.0131288	0.06	-0.0285875	0.0178874	0.11
rs7117238	11	78329213	A	G	0.168	5.18858e-05	40.9336	-0.0143497	0.00224286	1.57471e-10	0.00895974	0.0118607	0.45				0.0237165	0.0215006	0.27
rs1452134	11	86422374	T	C	0.5423	5.01627e-05	34.6401	-0.0101932	0.00173189	3.96532e-09	-0.0009995	0.011378	0.93	-0.00895974	0.0118607	0.45	0.002002	0.0144754	0.89
rs10830452	11	90233034	A	G	0.6712	5.92955e-05	40.9431	-0.0116252	0.00181681	1.56737e-10	0.0100503	0.00949828	0.29	-0.00299551	0.013952	0.83	0.0151136	0.0172157	0.38
rs2605603	11	93487939	A	G	0.4887	5.05875e-05	40.0094	-0.0101561	0.00160563	2.52753e-10	-0.0130852	0.00931286	0.16	-0.00702461	0.0117516	0.55	0.0148886	0.0156038	0.34
rs719802	11	113363957	T	C	0.3803	5.22875e-05	36.2132	0.0108923	0.00181003	1.76889e-09				-0.00601807	0.0117984	0.61	-0.0110609	0.016399	0.5
rs1048932	11	115174130	A	C	0.4162	0.000109616	87.1726	-0.0163731	0.00175364	9.94686e-21	0.0129162	0.00941276	0.17	0.0139029	0.0115823	0.23	-0.0110609	0.016399	0.5
rs12417072	11	115752554	A	G	0.8851	5.22997e-05	35.5959	-0.0163448	0.00273955	2.42758e-09	-0.0227395	0.0142282	0.11	-0.0207825	0.0180663	0.25	-0.0237165	0.0248558	0.34
rs12420725	11	117146814	A	G	0.94142	4.96391e-05	33.7363	-0.0215729	0.00371415	6.31084e-09	-0.0148886	0.0192809	0.44	0.0242927	0.0249382	0.33	-0.0009995	0.0398701	0.98
rs1003081	11	119043282	T	C	0.4497	5.00516e-05	39.4782	0.0104564	0.00166419	3.31688e-10	0.00498754	0.0100586	0.62	-0.00400802	0.0137085	0.77	0.0139029	0.0168746	0.41
rs7941030	11	122651667	T	C	0.6141	5.37669e-05	42.7715	-0.0111437	0.00170393	6.15278e-11	-0.00995033	0.00902064	0.27	-0.0129162	0.0122067	0.29	0.002002	0.013261	0.88
rs3134438	11	122894959	A	C	0.2855	5.87912e-05	40.2813	0.0121182	0.00190935	2.19897e-10	0.0158733	0.0102094	0.12	0.0198026	0.0137563	0.15	-0.0171462	0.0176018	0.33
rs1625427	11	132087399	T	C	0.6504	8.16762e-05	55.2448	0.0134088	0.00180403	1.06399e-13	0.0151136	0.0097208	0.12				0.0171462	0.0162043	0.29
rs4936175	11	132772064	T	C	0.5555	8.33277e-05	57.7148	-0.012955	0.00170527	3.02945e-14	-0.0161294	0.00930431	0.083	-0.0130852	0.0121124	0.28	-0.0304592	0.0163207	0.062
rs329651	11	133897727	T	G	0.8055	7.87185e-05	61.3447	0.017379	0.00221889	4.79101e-15				0.00400802	0.0150502	0.79	-0.0237165	0.0215006	0.27
rs3802924	11	133957838	A	C	0.7995	5.59018e-05	37.5075	0.0137848	0.00225082	9.10631e-10	0.0161294	0.0109293	0.14	0.00803217	0.0137811	0.56	0.0345914	0.0188852	0.067
rs12364470	11	134731118	T	G	0.8374	7.53656e-05	59.348	-0.017104	0.00222021	1.32129e-14	0.0120726	0.0123934	0.33				0.0110609	0.0205275	0.59
rs11611246	12	830314	T	G	0.21	0.000194651	151.822	0.025301	0.00205338	6.92909e-35	-0.00300451	0.00983535	0.76	-0.00702461	0.0145822	0.63	-0.00904074	0.0205512	0.66
rs2429150	12	2043489	A	C	0.5836	6.81202e-05	46.7523	-0.0124915	0.00182689	8.05496e-12	0.0010005	0.0099618	0.92	0.00702461	0.0130366	0.59	-0.0314987	0.0166159	0.058
rs10744146	12	17059947	A	G	0.5146	8.83961e-05	60.9226	-0.0135077	0.00173058	5.93645e-15							-0.0129162	0.0163664	0.43
rs10840674	12	17207320	A	G	0.6938	4.58308e-05	36.2983	-0.0110991	0.00184223	1.69329e-09	-0.0158733	0.00993206	0.11	-0.0198026	0.0127367	0.12	-0.00895974	0.0180694	0.62
rs621042	12	18636073	A	C	0.451	5.93862e-05	40.9266	-0.0109375	0.00170968	1.58072e-10				0.0158733	0.0121117	0.19	-0.0110609	0.0156604	0.48
rs7134375	12	20320824	A	C	0.4335	4.88402e-05	38.8585	0.0119611	0.00191879	4.55679e-10	0.0139029	0.00942065	0.14	0.0148886	0.0121388	0.22	0.00299551	0.0158393	0.85
rs2467110	12	22914368	T	C	0.2699	6.02218e-05	41.2115	-0.0141255	0.00220036	1.3662e-10	-0.0120726	0.0102747	0.24	-0.018164	0.0141734	0.2	-0.00501254	0.0179456	0.78
rs12306932	12	37848227	T	C	0.5105	6.99703e-05	54.942	-0.0193197	0.00260644	1.24124e-13	-0.0009995	0.0132789	0.94	-0.0119286	0.0117497	0.31	0.00601807	0.0150884	0.69
rs17096549	12	38135531	A	G	0.97597	9.22811e-05	70.911	0.0533242	0.00633238	3.73665e-17	0.00702461	0.0292174	0.81	0.0120726	0.0412914	0.77	-0.00697561	0.0504367	0.89
rs6580755	12	38765388	T	C	0.4326	0.000114314	72.7224	-0.0326869	0.003833	1.49214e-17	-0.0100503	0.00949828	0.29	-0.00601807	0.0124927	0.63	-0.0151136	0.0151979	0.32
rs7958206	12	38935492	A	G	0.4022	5.25908e-05	35.9212	0.0182019	0.00303697	2.05433e-09	-0.0140989	0.00906815	0.12	-0.0120726	0.0126525	0.34	-0.0242927	0.0156246	0.12
rs10876418	12	39035000	T	C	0.2325	0.000102126	80.3883	-0.0188704	0.00210467	3.07576e-19	0.0139029	0.0106082	0.19	0.001998	0.0132345	0.88	-0.0151136	0.0191508	0.43
rs11172702	12	39588611	A	G	0.92341	0.000100308	68.3793	0.0319811	0.0038675	1.34862e-16	0.00904074	0.0172402	0.6	-0.00498754	0.0219189	0.82	0.0253178	0.0320807	0.43
rs2733287	12	41487107	A	C	0.5171	0.000129626	88.381	-0.0161911	0.00172225	5.39854e-21	0.00895974	0.00919784	0.33	0.0148886	0.0121388	0.22	-0.0120726	0.0156341	0.44
rs2240108	12	47786725	T	C	0.1508	5.27292e-05	36.0894	-0.015895	0.00264588	1.8843e-09				-0.0356272	0.0174341	0.041	-0.018164	0.0230159	0.43
rs7965658	12	49594146	A	G	0.1995	5.39891e-05	37.3326	-0.0139895	0.00228959	9.96141e-10	-0.0242927	0.0113939	0.033	-0.0171462	0.0152222	0.26	-0.0140989	0.0204241	0.49
rs7138803	12	49853685	A	G	0.3772	0.000244233	194.356	0.0287046	0.00205898	3.55981e-44	-0.00803217	0.00914934	0.38	0.0009995	0.0159393	0.95	0.00299551	0.0158393	0.85
rs4077093	12	51199833	T	G	0.217	5.55718e-05	34.4888	0.0131401	0.00223748	4.28634e-09	-0.00601807	0.010875	0.58	0.0109399	0.014482	0.45	-0.0232686	0.0193847	0.23
rs4759073	12	54259474	A	G	0.4005	6.6466e-05	46.0021	-0.0115512	0.00170309	1.18139e-11	-0.00904074	0.00947503	0.34	-0.00501254	0.0121527	0.68	0.00697561	0.0174891	0.69
rs7975187	12	60570327	A	G	0.7926	6.11884e-05	42.3106	-0.0136974	0.00210578	7.78558e-11	0.00601807	0.010875	0.58	0.00803217	0.0157471	0.61	0.002002	0.0177108	0.91
rs1819844	12	67811824	A	G	0.1797	5.61737e-05	44.5615	0.014084	0.00210982	2.46482e-11							0.00399202	0.0197729	0.84
rs10878946	12	69248535	T	C	0.714	8.61589e-05	59.0847	-0.0146627	0.00190755	1.51006e-14	-0.0198026	0.0101036	0.05	-0.0178399	0.0130009	0.17	-0.0009995	0.0132789	0.94
rs11115176	12	82072018	T	C	0.7601	7.64492e-05	60.5816	0.017084	0.00219492	7.05941e-15	0.00702461	0.0114629	0.54	0.0151136	0.0142835	0.29	-0.0119286	0.0194653	0.54
rs2731222	12	90201606	A	C	0.2703	5.65988e-05	39.108	0.011989	0.00191712	4.00914e-10	0.00995033	0.0102148	0.33	0.00299551	0.013952	0.83
rs10745785	12	97192479	T	C	0.6674	5.43038e-05	37.5305	-0.0112543	0.00183707	9.00014e-10	-0.00498754	0.00951094	0.6	-0.0129162	0.0122067	0.29	-0.0009995	0.0199288	0.96
rs651548	12	99166405	A	G	0.3677	5.79539e-05	39.4632	0.012546	0.00199714	3.34293e-10				0.0109399	0.0122033	0.37	0.0334348	0.0166004	0.044
rs4764949	12	103264318	A	G	0.6643	0.00015002	103.763	0.0192978	0.00189446	2.27898e-24	0.0010005	0.0099618	0.92	-0.0009995	0.0132789	0.94	0.00501254	0.0171442	0.77
rs11611496	12	108020051	A	G	0.2218	7.98301e-05	55.0988	-0.0150443	0.00202675	1.14616e-13	-0.0222456	0.0111995	0.047	-0.0232686	0.0145593	0.11	-0.0356272	0.0191627	0.063
rs17608150	12	109608893	T	C	0.07536	4.33918e-05	34.3448	0.0192524	0.00328514	4.61594e-09	-0.002002	0.0177108	0.91				0.0227395	0.0288136	0.43
rs4766710	12	113999903	A	G	0.9358	5.95613e-05	41.2152	0.0228034	0.00355198	1.36346e-10	-0.00796817	0.0199776	0.69	-0.0109399	0.0248684	0.66	0.0608121	0.0340377	0.074
rs884282	12	117141469	T	C	0.5754	5.40638e-05	37.3601	-0.0107604	0.00176045	9.82197e-10	0.00501254	0.00860018	0.56	-0.00399202	0.0136538	0.77	-0.0109399	0.0162196	0.5
rs7973955	12	117971835	A	G	0.2847	5.33435e-05	36.4946	-0.011626	0.00192449	1.53119e-09	-0.0120726	0.0104947	0.25				-0.00400802	0.0158203	0.8
rs3887080	12	121224163	A	G	0.1214	6.28712e-05	43.423	0.0179927	0.00273046	4.40967e-11	0.00498754	0.0163269	0.76	0.0109399	0.0183016	0.55	-0.00702461	0.0251491	0.78
rs7133378	12	123924955	A	G	0.3269	4.37788e-05	34.3425	0.0108355	0.00184898	4.62226e-09	0.0009995	0.00795392	0.9	0.0158733	0.0135094	0.24	-0.00904074	0.0177244	0.61
rs10773049	12	124022084	T	C	0.5983	4.47167e-05	35.3594	-0.0103316	0.00173746	2.74118e-09	-0.0009995	0.0132789	0.94	0.00300451	0.0124966	0.81	0.0110609	0.0160232	0.49
rs7968230	12	132905331	A	G	0.3226	6.27062e-05	43.2974	0.0120103	0.00182525	4.70071e-11	-0.00702461	0.00994562	0.48	0.00299551	0.013952	0.83	0.0119286	0.0168888	0.48
rs1218822	13	27437826	A	G	0.6663	9.62795e-05	76.5216	0.0150767	0.00172351	2.1779e-18	0.00501254	0.00905797	0.58	-0.001998	0.0158999	0.9	0.0171462	0.0168891	0.31
rs1006353	13	27473132	A	G	0.2485	4.32082e-05	34.169	0.0112275	0.00192073	5.05348e-09	0.00498754	0.0109915	0.65	-0.002002	0.0113509	0.86	0.0353671	0.0182011	0.052
rs9507983	13	28045899	T	C	0.6072	5.72284e-05	39.6367	-0.0132805	0.00210943	3.05857e-10	0.0120726	0.0107179	0.26	0.0110609	0.0143241	0.44	-0.0246926	0.0179949	0.17
rs1045411	13	30459095	T	C	0.2647	8.34894e-05	64.8058	-0.0153396	0.00190549	8.26436e-16							-0.0212236	0.0173038	0.22
rs9595908	13	32610151	T	C	0.6277	0.000108252	85.9799	0.0157688	0.00170059	1.81783e-20	-0.0148886	0.00957606	0.12				-0.00895974	0.0175656	0.61
rs9544915	13	35656348	T	C	0.8601	5.28251e-05	36.5011	0.0153897	0.00254728	1.5256e-09	0.0140989	0.0127816	0.27	0.0222456	0.0173583	0.2	0.0377019	0.0229211	0.1
rs9603697	13	40209186	T	C	0.3186	9.70714e-05	66.8098	0.0147849	0.00180883	2.98939e-16				0.0168571	0.0131537	0.2	0.0188218	0.0174224	0.28
rs12429545	13	53528071	A	G	0.1248	0.000223717	174.296	0.0337114	0.00255348	8.52812e-40	-0.0110609	0.0137161	0.42	-0.00702461	0.0170309	0.68	-0.0161294	0.0244816	0.51
rs9527706	13	57828345	A	G	0.7286	4.1372e-05	32.889	-0.0114838	0.00200244	9.75658e-09							-0.0276152	0.0177615	0.12
rs9538141	13	58604124	A	G	0.509	7.37669e-05	49.9197	0.013447	0.00190322	1.60147e-12	0.00601807	0.00852053	0.48	0.00400802	0.0116132	0.73	-0.001998	0.0132345	0.88
rs892261	13	65310059	T	C	0.4429	5.68611e-05	39.3104	-0.0122492	0.00195368	3.61498e-10							-0.0304592	0.016383	0.063
rs9540493	13	65631572	A	G	0.4419	0.000113784	89.3866	0.0169111	0.00178869	3.24607e-21	-0.002002	0.00932458	0.83	-0.00803217	0.0119085	0.5	-0.00400802	0.0176142	0.82
rs9571687	13	66898581	A	C	0.329	0.000115507	79.8211	-0.017423	0.00195013	4.09886e-19	-0.002002	0.00879827	0.82	0.001998	0.0122084	0.87	-0.0151136	0.0175818	0.39
rs629443	13	75811939	T	G	0.2501	4.31141e-05	34.0634	0.0111157	0.00190455	5.33532e-09	-0.0161294	0.0103741	0.12	-0.00601807	0.0136801	0.66	-0.00803217	0.0188483	0.67
rs1668633	13	77797755	T	C	0.5738	5.9397e-05	40.9144	0.0109346	0.00170948	1.59002e-10	0.0100503	0.00930312	0.28	0.0010005	0.0113894	0.93	0.00300451	0.0158869	0.85
rs9530843	13	78989614	A	C	0.5558	8.47829e-05	57.1759	0.0139613	0.00184637	3.98457e-14	-0.00299551	0.0090266	0.74	-0.00399202	0.0120295	0.74	-0.00895974	0.0170857	0.6
rs1927790	13	96269937	T	C	0.5891	7.3502e-05	58.3887	-0.0126524	0.0016558	2.15136e-14	0.0110609	0.0092147	0.23	0.00300451	0.0107565	0.78	-0.00895974	0.0170857	0.6
rs7334078	13	98468230	T	C	0.7118	6.47442e-05	44.571	0.0129143	0.00193439	2.45311e-11	0.0151136	0.010241	0.14	0.0232686	0.0135528	0.086	0.0222456	0.0177459	0.21
rs2479958	13	111331897	A	G	0.4925	7.47576e-05	49.6627	0.0130146	0.00184678	1.82522e-12	0.00400802	0.00808313	0.62	-0.00697561	0.0126054	0.58	0.0212236	0.0165609	0.2
rs10132280	14	25458973	A	C	0.3017	0.000149334	117.48	-0.020148	0.00185887	2.25306e-27	-0.00400802	0.00940523	0.67	-0.00400802	0.0131204	0.76	-0.0110609	0.0176128	0.53
rs4981693	14	29211125	A	G	0.771	7.9818e-05	55.0084	0.0160996	0.0021707	1.20011e-13	-0.001998	0.0122084	0.87	0.00904074	0.0137223	0.51	0.00904074	0.0172402	0.6
rs12885454	14	29267632	A	C	0.3431	8.43857e-05	66.9291	-0.0149843	0.00183159	2.81474e-16	0.0009995	0.00995184	0.92	-0.00702461	0.0120524	0.56	-0.0171462	0.0168891	0.31
rs17522122	14	32833676	T	G	0.4812	0.000119406	92.4715	0.0163621	0.00170151	6.8271e-22	0.00895974	0.00939014	0.34	0.0158733	0.012386	0.2	0.00697561	0.0158568	0.66
rs1956151	14	39631856	A	G	0.8213	6.82715e-05	47.2609	-0.0156409	0.00227515	6.21278e-12	-0.00895974	0.0121267	0.46	-0.00498754	0.0170587	0.77	-0.0178399	0.0216532	0.41
rs12587412	14	46803220	T	G	0.4896	5.59552e-05	38.5263	0.0112757	0.00181662	5.40259e-10	0.00697561	0.00903351	0.44	0.00598207	0.0120643	0.62	0.00697561	0.0158568	0.66
rs217671	14	61893746	A	G	0.7281	6.26901e-05	43.35	-0.0126074	0.00191483	4.57761e-11	-0.0119286	0.0103695	0.25	-0.0148886	0.0134975	0.27	0.0294288	0.018928	0.12
rs2412107	14	64959498	T	G	0.2078	5.87627e-05	40.3408	0.0135545	0.00213408	2.13314e-10	-0.002002	0.0144754	0.89	-0.002002	0.0177108	0.91	0.0119286	0.0204662	0.56
rs3902951	14	69323038	T	G	0.7545	4.51833e-05	34.9652	-0.012043	0.00203665	3.35658e-09				-0.0188218	0.0156801	0.23	-0.0392207	0.0196556	0.046
rs1205106	14	71802951	A	G	0.5415	4.85649e-05	33.2706	-0.0100049	0.00173453	8.01841e-09	-0.00299551	0.00835663	0.72	-0.001998	0.0105648	0.85
rs17105272	14	77063440	T	C	0.3186	5.25198e-05	35.7693	0.0114331	0.00191165	2.22132e-09				-0.002002	0.013261	0.88	0.00399202	0.0166039	0.81
rs10146527	14	79033507	T	C	0.6361	7.44771e-05	58.196	0.0130478	0.00171037	2.3724e-14	0.00400802	0.0107784	0.71	0.00702461	0.0130366	0.59	-0.00498754	0.0178561	0.78
rs2003616	14	79437650	T	G	0.2878	5.48009e-05	37.5237	0.0125319	0.0020458	9.02933e-10	-0.0010005	0.00885097	0.91	-0.00702461	0.0130366	0.59	-0.0100503	0.0172437	0.56
rs7144011	14	79474040	T	G	0.2136	0.000189733	150.698	0.0296626	0.00241632	1.21977e-34	0.0129162	0.0112281	0.25	0.0256677	0.0144163	0.075	-0.0100503	0.0197037	0.61
rs12888545	14	87841700	A	G	0.7481	9.63535e-05	66.3557	-0.0171289	0.00210276	3.76464e-16	-0.00796817	0.0098809	0.42				-0.0009995	0.0265766	0.97
rs1951455	14	91045995	T	C	0.2747	7.39981e-05	51.0653	-0.01361	0.00190456	8.93136e-13	0.00895974	0.0104229	0.39	0.0178399	0.0133059	0.18	0.0139029	0.0184043	0.45
rs2160077	14	91962066	A	G	0.4294	6.37379e-05	50.679	0.0120925	0.00169864	1.08738e-12	-0.00702461	0.00950754	0.46	-0.00601807	0.0117984	0.61	-0.0130852	0.0162263	0.42
rs10131890	14	96792415	A	C	0.9503	5.91872e-05	40.9467	-0.0252429	0.00394484	1.56419e-10	0.00501254	0.0179456	0.78	0.00702461	0.0220457	0.75	-0.0372958	0.0317415	0.24
rs17096552	14	98160241	A	G	0.1359	7.09152e-05	49.0192	-0.0203358	0.00290454	2.53438e-12	0.00995033	0.0151029	0.51	0.0158733	0.0192663	0.41	0.0188218	0.0243744	0.44
rs3850422	14	99205451	A	G	0.446	6.17198e-05	48.3079	-0.0111745	0.00160775	3.64218e-12	-0.00501254	0.00930254	0.59	-0.00501254	0.0130088	0.7	0.00498754	0.0156526	0.75
rs12147845	14	100678259	T	C	0.1135	7.83123e-05	53.8395	0.0201368	0.00274435	2.17551e-13							-0.00601807	0.0264478	0.82
rs7147503	14	101073047	T	C	0.3697	6.71043e-05	46.3784	-0.0122718	0.00180198	9.74881e-12	0.00796817	0.00946764	0.4	0.0168571	0.0125729	0.18	-0.00702461	0.0154808	0.65
rs8016771	14	102183114	T	G	0.91248	6.93568e-05	47.9706	-0.0217221	0.00313627	4.3261e-12	0.00702461	0.0150195	0.64	0.0140989	0.0204241	0.49	-0.0109399	0.0274284	0.69
rs3803286	14	102780133	A	G	0.3431	0.000124078	85.8026	0.016781	0.00181162	1.988e-20							0.0198026	0.0172144	0.25
rs2010281	14	103395985	A	G	0.3552	4.17787e-05	33.174	-0.0108656	0.00188649	8.42863e-09	-0.0010005	0.00662718	0.88	-0.00904074	0.0125135	0.47	-0.0283995	0.0171637	0.098
rs4906908	15	26794935	T	G	0.4747	5.28485e-05	36.5383	-0.0102792	0.00170053	1.49701e-09	0.00995033	0.00940377	0.29	0.0009995	0.011378	0.93	0.0256677	0.016509	0.12
rs4284600	15	31551325	T	C	0.5288	4.9042e-05	33.4899	-0.0100005	0.00172808	7.16318e-09	0.001998	0.00989632	0.84	0.0168571	0.0122847	0.17	-0.00702461	0.016484	0.67
rs8036040	15	36110515	A	C	0.4932	5.98989e-05	41.3966	0.0109493	0.00170178	1.24255e-10	0.00702461	0.00909697	0.44	0.00702461	0.0123662	0.57	-0.00299551	0.0183034	0.87
rs316611	15	41459480	T	C	0.255	5.35634e-05	36.2705	0.0126566	0.00210155	1.71752e-09	-0.0140989	0.0110014	0.2	-0.0130852	0.0140011	0.35	0.0129162	0.0196046	0.51
rs12439798	15	46292589	T	G	0.4228	8.31617e-05	57.3939	0.0128956	0.00170219	3.56592e-14	0.0139029	0.00965794	0.15	0.0198026	0.0123906	0.11	-0.00501254	0.0157311	0.75
rs1657930	15	56828791	A	G	0.8028	7.34107e-05	50.2266	-0.017318	0.0024436	1.36983e-12	-0.00498754	0.0125046	0.69	-0.0139029	0.0151884	0.36	0.0161294	0.0200012	0.42
rs340025	15	60616108	T	C	0.4276	6.46562e-05	50.8766	-0.0121403	0.00170204	9.83373e-13	0.0009995	0.00662056	0.88	0.00598207	0.0135983	0.66	-0.0161294	0.0162193	0.32
rs8033510	15	61153315	T	C	0.3713	5.90575e-05	40.5471	0.0115642	0.00181608	1.91955e-10	-0.0010005	0.0099618	0.92	-0.0171462	0.0124953	0.17	0.0188218	0.0174224	0.28
rs17238110	15	61858165	A	G	0.8366	6.37749e-05	49.4608	0.0351709	0.00500095	2.0236e-12	0.0232686	0.023887	0.33	0.0294288	0.0295928	0.32	0.0618754	0.0419269	0.14
rs12595158	15	62023836	T	C	0.02362	7.03263e-05	54.5133	-0.0399284	0.00540792	1.54389e-13	-0.0212236	0.0246896	0.39	-0.026344	0.0306462	0.39	-0.0512933	0.0427316	0.23
rs11635675	15	63501039	T	G	0.6465	0.000117791	81.1341	0.0171276	0.00190149	2.10913e-19	-0.00995033	0.00902064	0.27	-0.0188218	0.012431	0.13	-0.0158733	0.0169843	0.35
rs6494481	15	64557705	T	G	0.1194	6.65545e-05	46.0946	0.0221286	0.00325933	1.12657e-11	0.0246926	0.0139635	0.077	0.0109399	0.0183016	0.55	0.0129162	0.0253223	0.61
rs13329567	15	67812029	T	C	0.2308	0.000311934	247.738	-0.035443	0.00225182	8.08292e-56	0.0009995	0.0132789	0.94	-0.0222456	0.0150737	0.14	-0.00501254	0.0179456	0.78
rs7164727	15	72801650	T	C	0.681	0.000131182	103.799	0.017499	0.00171758	2.23894e-24							0.00400802	0.0166705	0.81
rs2593280	15	75858624	A	G	0.852	5.38637e-05	37.061	0.0153658	0.00252404	1.14475e-09	0.00803217	0.012485	0.52	0.0212236	0.0165609	0.2	-0.00796817	0.0214281	0.71
rs403656	15	76463165	A	G	0.8503	0.000240362	165.073	0.0719945	0.00560352	8.81617e-38	0.0120726	0.0126525	0.34	0.0212236	0.0161941	0.19	0.00904074	0.0226667	0.69
rs4886506	15	76914936	T	G	0.6953	0.000146946	101.633	0.0398831	0.00395613	6.68108e-24				-0.00995033	0.013172	0.45	0.0100503	0.0168133	0.55
rs12148386	15	76962203	T	C	0.4583	0.000183892	126.36	0.0475873	0.00423336	2.56438e-29	0.00299551	0.0102454	0.77	-0.0010005	0.00796188	0.9	-0.0232686	0.016164	0.15
rs4886869	15	77507315	A	G	0.3952	0.000213043	144.505	-0.0290075	0.00241306	2.75464e-33	0.00498754	0.00901279	0.58	-0.00601807	0.0111687	0.59	0.0158733	0.0169843	0.35
rs8024932	15	77622940	T	G	0.8929	7.06339e-05	48.4303	0.0213433	0.00306692	3.42207e-12	0.00501254	0.0134798	0.71	0.0110609	0.0180495	0.54	-0.0246926	0.0243224	0.31
rs11855853	15	77720276	T	C	0.2649	0.000141054	96.2914	-0.0205465	0.00209384	9.91551e-23							-0.0253178	0.0180189	0.16
rs6495252	15	77825343	T	C	0.3831	7.11699e-05	48.817	0.0133903	0.00191648	2.81001e-12	0.00399202	0.00967849	0.68	0.001998	0.0105648	0.85	0.0188218	0.0167098	0.26
rs12595749	15	79140017	A	G	0.5714	0.000111639	77.2952	0.0149986	0.00170598	1.4718e-18				-0.00697561	0.0119683	0.56
rs12593036	15	80766311	A	G	0.7007	9.05804e-05	62.1486	0.0155665	0.00197458	3.1853e-15	0.00400802	0.0107784	0.71	0.00702461	0.0126939	0.58	-0.00995033	0.0179809	0.58
rs11259933	15	83911404	A	G	0.5226	7.08478e-05	49.8376	-0.0130344	0.00184634	1.67038e-12				0.0188218	0.0121058	0.12	-0.0140989	0.0154025	0.36
rs150353	15	89384958	T	G	0.5556	5.54702e-05	37.8218	-0.0112407	0.00182777	7.75046e-10	-0.00796817	0.00907644	0.38	0.0151136	0.0123223	0.22	-0.00697561	0.0158568	0.66
rs7181498	15	94728175	T	C	0.3691	0.000105367	72.8137	0.0154718	0.00181315	1.42444e-17	0.0168571	0.00956481	0.078	0.0009995	0.0199288	0.96	0.0139029	0.0165192	0.4
rs11866815	16	337867	T	C	0.2461	9.95723e-05	78.9188	-0.0172196	0.00193835	6.4716e-19	-0.0202027	0.0112686	0.073				0.00498754	0.0196866	0.8
rs2516739	16	2047157	A	G	0.2171	4.3278e-05	32.9453	-0.0128718	0.00224255	9.47971e-09	-0.0140989	0.0112471	0.21	-0.0232686	0.0157669	0.14	-0.00501254	0.0197853	0.8
rs12448257	16	3549655	A	G	0.218	0.000142274	110.936	0.0221537	0.00210334	6.10817e-26	0.00598207	0.0117279	0.61	0.00796817	0.0165408	0.63	0.0158733	0.0210128	0.45
rs879620	16	3965728	T	C	0.6179	6.525e-05	44.9194	0.0156034	0.0023281	2.05295e-11	0.00904074	0.00928099	0.33	0.0242927	0.0127634	0.057	0.0120726	0.0167099	0.47
rs10083803	16	6651399	T	C	0.2605	4.80535e-05	33.199	-0.0112293	0.0019489	8.31941e-09	0.00498754	0.010664	0.64	0.00796817	0.0130026	0.54	-0.00803217	0.0177013	0.65
rs977540	16	9630893	A	G	0.7617	4.83947e-05	38.2086	0.0119828	0.00193855	6.35598e-10	-0.001998	0.0144464	0.89	-0.0129162	0.0147127	0.38	0.0130852	0.0185264	0.48
rs4985155	16	15035602	A	G	0.6631	5.25612e-05	41.7498	0.0119648	0.00185173	1.03746e-10	0.0010005	0.0132922	0.94	-0.0168571	0.0128623	0.19	-0.00895974	0.0175656	0.61
rs12446632	16	19924067	A	G	0.1424	0.000237867	187.618	-0.0335256	0.00244759	1.05213e-42	-0.00501254	0.0125673	0.69	-0.0294288	0.0184138	0.11	0.00598207	0.0236122	0.8
rs11074446	16	20243801	T	C	0.8694	0.000137248	106.132	0.0247942	0.00240673	6.90089e-25	0.0100503	0.012735	0.43	0.00803217	0.0177013	0.65	-0.0148886	0.0231425	0.52
rs9931967	16	20364029	T	G	0.5082	0.000111347	76.211	0.0149208	0.00170916	2.54903e-18	0.0119286	0.00972548	0.22	0.00498754	0.0120921	0.68	0.001998	0.0176754	0.91
rs9927848	16	23821750	A	C	0.7326	6.13515e-05	42.1546	-0.0130328	0.00200731	8.43217e-11	0.0151136	0.010499	0.15				-0.0009995	0.0199288	0.96
rs7195386	16	24567137	T	C	0.5014	0.000109195	75.1053	0.0153429	0.0017704	4.46158e-18	-0.0100503	0.0089226	0.26				-0.018164	0.0154589	0.24
rs1862451	16	24792299	A	G	0.7312	9.16249e-05	63.3782	0.0155938	0.00195876	1.70606e-15	-0.001998	0.0132345	0.88	0.0010005	0.0132922	0.94	0.0151136	0.0191508	0.43
rs1057452	16	29822393	A	G	0.03713	7.26152e-05	50.2857	0.0170195	0.00240007	1.32895e-12	0.00498754	0.0125046	0.69	0.0148886	0.01732	0.39	0.0139029	0.0232583	0.55
rs3814883	16	29983601	T	C	0.4764	0.000275346	188.807	0.0233713	0.00170088	5.78877e-43	0.00796817	0.00888835	0.37	0.00995033	0.0123389	0.42	0.00399202	0.0166039	0.81
rs1549293	16	31130672	T	C	0.3596	0.000112148	88.9575	-0.0174855	0.0018539	4.03338e-21	-0.0130852	0.00953593	0.17	-0.00501254	0.0121527	0.68	0.00598207	0.0160871	0.71
rs2080454	16	49028679	A	C	0.6211	4.83534e-05	37.9487	-0.0111598	0.00181158	7.26363e-10	-0.00598207	0.0100075	0.55	0.00501254	0.0125673	0.69	-0.0139029	0.0158366	0.38
rs1564981	16	50952397	A	G	0.4575	5.59173e-05	44.3517	0.0112787	0.00169357	2.74368e-11	-0.0110609	0.00941368	0.24	-0.00803217	0.01279	0.53	-0.0151136	0.016511	0.36
rs17795934	16	51892598	T	C	0.2977	4.90972e-05	39.0317	-0.0113982	0.00182443	4.17013e-10	-0.0130852	0.00975961	0.18
rs12443621	16	52514125	A	G	0.5332	6.64457e-05	45.7227	-0.0116557	0.00172374	1.36229e-11	0.00400802	0.00911094	0.66	0.00702461	0.0126939	0.58	0.00300451	0.0170349	0.86
rs8047395	16	53764611	A	G	0.5061	0.000163022	128.622	0.0410245	0.00361731	8.20676e-30	0.0161294	0.00924366	0.081	0.0140989	0.0117456	0.23	0.00400802	0.0176142	0.82
rs3751813	16	53784796	T	G	0.541	6.13597e-05	47.9711	0.0175206	0.00252964	4.32607e-12	0.00904074	0.00909113	0.32	0.00501254	0.0125673	0.69	0.00300451	0.0170349	0.86
rs9931164	16	53791326	A	G	0.98188	0.000218561	163.751	0.0801727	0.00626519	1.71441e-37	0.036664	0.0346501	0.29	0.0523465	0.0474556	0.27	0.0661398	0.0612225	0.28
rs907011	16	54200580	T	G	0.7032	5.53765e-05	36.6625	0.011547	0.00190703	1.40447e-09	-0.0109399	0.010339	0.29	-0.0148886	0.0129427	0.25	-0.0109399	0.017852	0.54
rs12448738	16	56455431	A	C	0.8629	5.05069e-05	34.949	-0.014963	0.00253105	3.38416e-09	-0.001998	0.0176754	0.91	0.0010005	0.0132922	0.94	0.0110609	0.0277317	0.69
rs11075489	16	62769937	T	C	0.4828	5.42111e-05	37.3426	-0.0110234	0.0018039	9.90863e-10	-0.0129162	0.00897252	0.15	-0.0178399	0.0120884	0.14	-0.0148886	0.0162652	0.36
rs9931407	16	67256252	T	C	0.96656	9.02582e-05	61.3862	0.0456246	0.00582322	4.69059e-15							0.0640053	0.0377524	0.09
rs7200919	16	67282697	A	G	0.4134	0.000272723	216.518	0.0545682	0.00370845	5.19837e-49							0.00498754	0.0156526	0.75
rs12920590	16	67386700	T	C	0.6483	0.000199283	137.17	0.0376142	0.0032116	1.10649e-31	-0.00498754	0.010664	0.64	0.0140989	0.0130507	0.28	-0.0178399	0.0165136	0.28
rs2863981	16	68261695	A	G	0.4095	0.000173042	137.468	-0.0414198	0.0035327	9.52432e-32	-0.00400802	0.00856966	0.64	-0.0140989	0.0122562	0.25	0.0188218	0.0160187	0.24
rs2307022	16	68348075	A	G	0.3344	0.000300926	239.355	0.051323	0.00331734	5.43277e-54	-0.00601807	0.00913438	0.51				0.00697561	0.0181034	0.7
rs10500548	16	69140238	T	C	0.05788	5.16311e-05	35.6588	0.0217631	0.00364449	2.35056e-09	0.0353671	0.0197956	0.074	0.0401818	0.0265384	0.13	0.0657877	0.0344252	0.056
rs889398	16	69522812	T	C	0.4247	0.000151116	119.353	-0.0182483	0.00167034	8.76066e-28				-0.00601807	0.0117984	0.61	-0.0130852	0.0165806	0.43
rs7919	16	70480925	A	C	0.4495	6.70697e-05	46.0122	-0.0120648	0.00177862	1.17538e-11	-0.00601807	0.00871794	0.49	-0.00702461	0.0126939	0.58
rs11642001	16	71865683	A	G	0.2121	9.35073e-05	64.705	-0.0251446	0.0031259	8.69724e-16	-0.0202027	0.0110296	0.067	-0.0151136	0.0142835	0.29	-0.0212236	0.0196457	0.28
rs952159	16	71932012	A	G	0.3347	6.64005e-05	45.8988	0.017961	0.00265112	1.24499e-11	-0.0140989	0.00979411	0.15	-0.00803217	0.0121914	0.51	-0.0100503	0.0172437	0.56
rs756717	16	72962263	A	G	0.3973	7.8018e-05	60.2326	-0.01498	0.00193017	8.4282e-15	-0.0171462	0.00976145	0.079	-0.00601807	0.0121369	0.62
rs6564360	16	76745715	A	G	0.8095	4.95612e-05	34.244	-0.0130454	0.00222928	4.86168e-09	-0.0158733	0.012386	0.2	-0.0217615	0.0154878	0.16	-0.00697561	0.0210202	0.74
rs8046061	16	80718396	T	C	0.5498	5.09726e-05	34.7085	0.010269	0.00174305	3.82997e-09	0.00300451	0.00753283	0.69	-0.00598207	0.0131833	0.65	0.0120726	0.0159814	0.45
rs4516268	17	1943537	A	C	0.1925	0.000100164	78.7983	-0.018959	0.00213578	6.87764e-19	-0.00803217	0.0111175	0.47	-0.0140989	0.0150857	0.35	-0.00803217	0.0208454	0.7
rs7217226	17	2232771	T	G	0.6404	5.24541e-05	41.3465	-0.0112872	0.00175536	1.27487e-10	0.00904074	0.0100848	0.37	0.00601807	0.0132626	0.65	0.0212236	0.0165609	0.2
rs1000940	17	5379957	A	G	0.7013	4.76402e-05	37.8546	-0.0114958	0.00186844	7.62249e-10	-0.0158733	0.00993206	0.11	-0.0227395	0.0126836	0.073	-0.00598207	0.0180263	0.74
rs8079034	17	5509041	T	C	0.1883	4.97669e-05	34.2218	0.0139788	0.00238956	4.91741e-09	-0.00400802	0.0116132	0.73	-0.00702461	0.0141668	0.62
rs17681708	17	9889555	T	C	0.6877	4.78383e-05	33.1228	-0.0103758	0.00180284	8.65208e-09	-0.00697561	0.00923415	0.45	0.00803217	0.0134371	0.55	-0.0129162	0.0170982	0.45
rs1075901	17	16040596	T	C	0.4361	7.92355e-05	62.9804	-0.0127328	0.00160443	2.08713e-15	0.00299551	0.0102454	0.77	0.00895974	0.0121267	0.46	0.001998	0.0158999	0.9
rs4986044	17	21358248	T	C	0.4687	0.000123735	97.4187	-0.0158732	0.00160821	5.61224e-23							0.0109399	0.015489	0.48
rs1038088	17	29747545	T	G	0.4919	7.48652e-05	59.4982	-0.0128147	0.00166133	1.22424e-14	0.0139029	0.00894208	0.12	0.0198026	0.0118608	0.095	0.001998	0.0132345	0.88
rs8067737	17	31022670	T	C	0.1101	5.17156e-05	33.5919	0.0174522	0.00301115	6.79784e-09	0.0237165	0.0137254	0.084	0.0227395	0.0177437	0.2	0.0392207	0.0238445	0.1
rs7211567	17	33133881	T	C	0.2201	7.6873e-05	52.7845	-0.0154488	0.00212638	3.72248e-13				0.0198026	0.0144313	0.17	-0.0161294	0.0200012	0.42
rs12453418	17	33420611	A	G	0.6525	5.24932e-05	36.1253	-0.0108932	0.00181238	1.85057e-09	-0.00895974	0.00958682	0.35	-0.00399202	0.0120295	0.74	0.00601807	0.0156184	0.7
rs1106908	17	36586165	A	G	0.4409	0.000115699	92.0124	-0.0155927	0.00162554	8.61506e-22							0.0178399	0.01686	0.29
rs8070454	17	40004501	T	C	0.3869	4.13072e-05	32.866	-0.0101447	0.00176956	9.87203e-09	0.00399202	0.00907457	0.66	0.00399202	0.0136538	0.77	-0.0325232	0.0166659	0.051
rs16966801	17	41417461	A	G	0.7984	5.89944e-05	40.8433	-0.0142959	0.00223692	1.64914e-10				0.00803217	0.0157471	0.61	-0.001998	0.0176754	0.91
rs8069296	17	44857691	T	C	0.7929	4.75891e-05	37.8291	-0.0128761	0.00209349	7.7217e-10	-0.0198026	0.0111983	0.077	-0.0227395	0.0142282	0.11
rs886444	17	47974545	A	G	0.3955	5.97705e-05	47.4523	-0.012976	0.0018837	5.63497e-12	-0.00300451	0.00942918	0.75	0.001998	0.0144464	0.89	0.00299551	0.0148371	0.84
rs9299	17	48592068	T	C	0.6471	9.02839e-05	62.534	0.0147457	0.00186469	2.61814e-15	-0.0129162	0.00941276	0.17	-0.001998	0.0132345	0.88	-0.0139029	0.0165192	0.4
rs11079849	17	49013423	T	C	0.3199	7.73987e-05	53.2306	-0.0148889	0.00204071	2.9655e-13							-0.0120726	0.0167099	0.47
rs10515050	17	53846486	T	C	0.4149	4.756e-05	32.8703	-0.0103732	0.0018093	9.85212e-09	-0.00803217	0.00954369	0.4	-0.0120726	0.0123934	0.33
rs8071182	17	57258794	A	G	0.1735	4.80491e-05	37.0686	0.0134063	0.00220194	1.14052e-09	-0.00300451	0.011282	0.79	-0.00803217	0.0161988	0.62	-0.0100503	0.0214889	0.64
rs757608	17	61419916	A	G	0.3377	4.22986e-05	33.5997	-0.00999467	0.00172425	6.77001e-09	0.00299551	0.0107243	0.78	0.001998	0.0113282	0.86	-0.00601807	0.0167887	0.72
rs8075273	17	63651521	A	C	0.2815	4.65984e-05	37.0486	-0.0113817	0.00186991	1.15235e-09	-0.0010005	0.0099618	0.92	0.0198026	0.0134183	0.14	-0.0212236	0.0176811	0.23
rs2537847	17	67698239	A	G	0.2443	5.06671e-05	34.9439	-0.0118912	0.00201159	3.39351e-09	-0.00601807	0.0114761	0.6	0.0207825	0.0140823	0.14	0.00598207	0.017333	0.73
rs12602912	17	67873957	T	C	0.2048	9.64152e-05	74.9708	0.0182348	0.00210598	4.77727e-18	0.0178399	0.0114743	0.12	0.0246926	0.015012	0.1	0.0237165	0.0197579	0.23
rs2619976	17	73758406	T	C	0.4132	5.03959e-05	34.4934	0.0106556	0.0018143	4.27641e-09	0.0109399	0.0095101	0.25	0.00895974	0.0124014	0.47	0.00598207	0.0155249	0.7
rs7209235	17	75763471	A	G	0.695	5.63967e-05	38.5461	-0.0118157	0.00190313	5.34822e-10	-0.001998	0.0105648	0.85	-0.00598207	0.0131833	0.65	-0.0227395	0.0181398	0.21
rs8081039	17	77999748	T	C	0.0573	5.87454e-05	39.7869	0.0240735	0.00381653	2.83219e-10	0.0276152	0.0191834	0.15	0.0324672	0.0247732	0.19
rs12939549	17	80637924	A	G	0.5665	0.000127021	100.861	0.0163134	0.00162436	9.86802e-24	-0.00598207	0.00907974	0.51	-0.00895974	0.0121267	0.46	-0.00796817	0.0160697	0.62
rs4889782	17	80666710	T	C	0.6025	6.51695e-05	44.6177	-0.0121843	0.00182409	2.39518e-11	-0.0158733	0.00942072	0.092	-0.0139029	0.0123429	0.26	-0.0109399	0.0170048	0.52
rs9905991	17	82094197	A	G	0.4483	5.5582e-05	38.2394	0.0105933	0.00171307	6.25724e-10	-0.00300451	0.0107565	0.78	-0.00400802	0.0120777	0.74	-0.00501254	0.0157311	0.75
rs1608445	18	947953	A	G	0.435	4.87285e-05	33.3017	-0.0104058	0.00180319	7.89179e-09				0.00697561	0.0122799	0.57	0.0198026	0.0164973	0.23
rs8097544	18	1839563	A	G	0.8477	0.000103663	71.1286	-0.0211172	0.00250388	3.34685e-17	-0.0148886	0.0126713	0.24	-0.00697561	0.016369	0.67	-0.0139029	0.0216103	0.52
rs1241986	18	6873955	A	G	0.8479	5.56498e-05	38.2756	-0.0149182	0.00241132	6.14239e-10	0.0010005	0.0132922	0.94	-0.00299551	0.0169838	0.86	-0.001998	0.0227447	0.93
rs12964689	18	23537034	A	G	0.5176	0.000242888	168.142	0.0228385	0.00176128	1.88346e-38							0.0314907	0.016411	0.055
rs273697	18	25598784	A	G	0.4779	5.71349e-05	39.0819	-0.0106973	0.00171114	4.0629e-10	-0.00400802	0.00883287	0.65	0.0119286	0.0125016	0.34	-0.0120726	0.0159814	0.45
rs1941697	18	33671312	A	G	0.4538	9.10812e-05	63.0744	0.0136835	0.00172294	1.9903e-15	-0.00300451	0.0102762	0.77	-0.00300451	0.0102762	0.77	-0.00300451	0.0183584	0.87
rs16965062	18	34001283	T	C	0.4303	4.82156e-05	33.2281	0.00986218	0.00171088	8.19529e-09	-0.00400802	0.00911094	0.66	0.00598207	0.0131833	0.65
rs1365466	18	38602476	T	C	0.7406	7.29832e-05	57.7971	-0.0145831	0.00191821	2.9061e-14	-0.0158733	0.0104837	0.13	-0.0188218	0.0140382	0.18	-0.00796817	0.0181131	0.66
rs1791253	18	39523586	T	G	0.06279	5.13051e-05	35.1132	0.0220597	0.00372275	3.11085e-09	-0.00702461	0.0203538	0.73	-0.002002	0.0319264	0.95	-0.0171462	0.0389762	0.66
rs555267	18	43412733	T	G	0.33	4.70453e-05	37.08	0.0112095	0.00184084	1.13381e-09	0.00498754	0.0100586	0.62	-0.0010005	0.0132922	0.94	0.0158733	0.017341	0.36
rs954018	18	45018498	A	G	0.3053	7.53794e-05	59.9667	-0.0140209	0.00181059	9.64715e-15	0.00598207	0.01081	0.58	-0.00300451	0.0148817	0.84	0.0109399	0.0170048	0.52
rs10438964	18	45370664	T	C	0.2757	7.55833e-05	51.9195	-0.0141183	0.00195937	5.78108e-13	0.00299551	0.00940094	0.75	0.001998	0.0113282	0.86	-0.00904074	0.0182328	0.62
rs7239114	18	48394843	A	G	0.5403	6.5816e-05	50.6484	0.0121383	0.00170559	1.10487e-12	0.0110609	0.0090181	0.22	-0.0009995	0.0159393	0.95
rs1498139	18	53951656	A	C	0.7274	5.70589e-05	39.2737	0.0131199	0.00209353	3.6834e-10	-0.00498754	0.0113376	0.66				0.00702461	0.0170309	0.68
rs8092503	18	54812256	A	G	0.7685	6.1567e-05	47.8785	-0.0136216	0.0019686	4.53466e-12	-0.001998	0.0113282	0.86	-0.00598207	0.0131833	0.65	-0.0109399	0.017852	0.54
rs7243357	18	59216087	T	G	0.8272	0.000125347	99.2304	0.0211686	0.00212505	2.24659e-23	0.0151136	0.0117932	0.2	-0.0009995	0.0265766	0.97
rs2000746	18	60010062	A	G	0.7337	7.82362e-05	52.8789	0.0153251	0.00210747	3.54772e-13	-0.0009995	0.0159393	0.95	-0.0109399	0.0132783	0.41	0.0191828	0.0188952	0.31
rs12327272	18	60059395	A	G	0.1142	9.81464e-05	67.7963	0.0278041	0.0033768	1.81277e-16	-0.002002	0.0122328	0.87	0.0129162	0.0187108	0.49	0.00697561	0.0261935	0.79
rs663129	18	60171168	A	G	0.2301	0.00017824	140.647	0.0327354	0.00276027	1.92151e-32	0.0148886	0.0108501	0.17	0.0168571	0.0140434	0.23	0.0382587	0.0187219	0.041
rs9961813	18	60185823	A	C	0.913	0.000134602	106.656	0.0448644	0.00434418	5.29267e-25	0.00300451	0.0199015	0.88	0.00400802	0.0227245	0.86	-0.0168571	0.0296753	0.57
rs8094523	18	60210922	A	G	0.08016	0.000165838	129.334	-0.044033	0.00387187	5.72846e-30	0.00399202	0.0175439	0.82	0.0207825	0.0208984	0.32	0.0256677	0.0292378	0.38
rs9675376	18	60302011	A	G	0.2877	0.000122202	95.765	0.0215401	0.00220112	1.29341e-22	-0.00300451	0.0107565	0.78	-0.0140989	0.0136033	0.3	-0.002002	0.0227902	0.93
rs8087550	18	60704333	A	C	0.4923	5.39373e-05	36.7367	0.0126995	0.00209525	1.35203e-09	0.00498754	0.00925614	0.59	0.00895974	0.0139268	0.52	0.0217615	0.0181292	0.23
rs9951893	18	63072017	T	C	0.5249	5.80381e-05	39.6107	-0.0112006	0.00177965	3.09961e-10	-0.00995033	0.00883382	0.26	-0.0158733	0.012386	0.2	0.0010005	0.0132922	0.94
rs2012927	18	65630436	A	G	0.3348	4.49848e-05	35.6416	0.0105663	0.00176988	2.37185e-09	0.00895974	0.00919784	0.33	0.00995033	0.0123389	0.42	0.0198026	0.0172144	0.25
rs11150911	18	75786573	A	C	0.2809	7.47852e-05	58.465	0.0138557	0.00181209	2.06926e-14	0.00697561	0.00987624	0.48	0.0009995	0.0199288	0.96
rs12609744	19	12883326	T	C	0.6931	6.50639e-05	44.9784	-0.0133717	0.00199381	1.99225e-11	-0.0158733	0.00965031	0.1	-0.00697561	0.0126054	0.58	-0.00299551	0.0169838	0.86
rs273504	19	18104437	A	G	0.5734	7.65062e-05	52.8446	-0.0131342	0.00180677	3.61053e-13				0.0130852	0.0126253	0.3	0.002002	0.0199336	0.92
rs17724992	19	18344015	A	G	0.7404	0.000109255	85.8675	0.0180032	0.00194283	1.92439e-20				0.018164	0.0141734	0.2	0.0283995	0.0192436	0.14
rs998732	19	19267862	A	G	0.8422	6.61121e-05	52.4866	0.0162974	0.00224954	4.33124e-13				-0.0285875	0.0178874	0.11	-0.0129162	0.0227378	0.57
rs2304130	19	19678719	A	G	0.9147	4.62763e-05	36.2752	0.0213517	0.00354509	1.71319e-09	-0.00995033	0.0170721	0.56	-0.0256677	0.0213834	0.23	-0.0237165	0.0281796	0.4
rs8102137	19	29805946	T	C	0.6763	0.000154772	107.207	-0.0186901	0.00180509	4.00942e-25	-0.00399202	0.00967849	0.68	-0.0119286	0.0133061	0.37	-0.0109399	0.0166049	0.51
rs2866816	19	30192972	T	C	0.7393	5.01951e-05	34.5851	0.0123925	0.00210724	4.08049e-09	0.00601807	0.0103254	0.56	0.00400802	0.0125786	0.75	-0.0009995	0.0159393	0.95
rs11668301	19	30525289	A	G	0.8482	7.46464e-05	51.5975	0.0174728	0.00243247	6.81275e-13	-0.00598207	0.0131833	0.65	-0.00498754	0.0187283	0.79	-0.0295588	0.0230649	0.2
rs10408013	19	33472860	T	C	0.2908	6.31762e-05	50.2168	0.01332	0.00187966	1.3764e-12	-0.0130852	0.0102105	0.2				-0.00904074	0.0177244	0.61
rs29938	19	33820576	T	C	0.3275	7.10996e-05	56.0568	-0.0132519	0.00176996	7.03995e-14	-0.0140989	0.0100343	0.16	-0.00601807	0.0117984	0.61	-0.0140989	0.0167521	0.4
rs3826705	19	42133080	T	C	0.8794	4.89382e-05	33.8102	-0.0157	0.00270007	6.07529e-09				0.0273712	0.019014	0.15	0.0325232	0.025378	0.2
rs2075650	19	44892362	A	G	0.8606	0.000120109	93.6653	0.0224315	0.00231776	3.73557e-22	0.0242927	0.0125549	0.053				0.0356272	0.0222922	0.11
rs11672660	19	45676926	T	C	0.2049	0.000325939	250.541	-0.0354522	0.00223977	1.97888e-56	0.0119286	0.0110417	0.28	0.00299551	0.0148371	0.84	-0.00501254	0.0188222	0.79
rs3810291	19	47065746	A	G	0.6703	0.000263544	201.215	0.0294375	0.00207525	1.13367e-45	-0.0148886	0.0100886	0.14
rs1884389	20	1429938	T	C	0.4289	5.9513e-05	40.6895	-0.0108721	0.0017044	1.78437e-10	0.001998	0.00750253	0.79	0.0178399	0.0120884	0.14	-0.00803217	0.0161988	0.62
rs1884897	20	6632185	A	G	0.3692	0.000159566	126.003	-0.019113	0.0017027	3.07094e-29	-0.00601807	0.00982041	0.54	-0.0120726	0.0126525	0.34	-0.0140989	0.0171126	0.41
rs1040881	20	15119170	T	C	0.6743	5.28761e-05	36.5493	0.0109593	0.00181277	1.48839e-09	0.0130852	0.00953593	0.17	0.0110609	0.0131424	0.4	0.00300451	0.0170349	0.86
rs12480713	20	15820955	T	C	0.5637	6.34166e-05	42.0975	0.0129356	0.00199369	8.6833e-11	0.0120726	0.0096306	0.21	0.0171462	0.0122031	0.16	0.0010005	0.0113894	0.93
rs8123881	20	15838850	A	G	0.8701	0.000102252	81.0957	-0.0221568	0.00246041	2.14973e-19	0.0171462	0.0127884	0.18	0.0120726	0.0159814	0.45
rs4814512	20	16583565	A	C	0.782	7.74037e-05	53.6106	0.0156248	0.00213397	2.44374e-13	0.0212236	0.0111509	0.057				0.0273712	0.0204148	0.18
rs6138482	20	25078806	T	C	0.1974	9.8461e-05	78.3184	0.019862	0.00224435	8.76824e-19							0.0139029	0.0196841	0.48
rs6076348	20	25421191	A	G	0.6915	8.45666e-05	58.4378	-0.02262	0.002959	2.09774e-14	0.00400802	0.0104018	0.7	0.00904074	0.0130967	0.49	-0.00995033	0.016646	0.55
rs2386802	20	25990691	A	C	0.6679	0.000108238	74.5703	-0.0254219	0.00294391	5.84991e-18	-0.0139029	0.00965794	0.15	-0.0168571	0.0122847	0.17	-0.0139029	0.0165192	0.4
rs6132918	20	26092394	T	C	0.8227	9.38249e-05	62.4004	-0.0231391	0.00292922	2.80217e-15				-0.00299551	0.0158393	0.85	0.0212236	0.0213419	0.32
rs816533	20	26275929	A	G	0.96246	5.69669e-05	38.2754	-0.0308213	0.00498185	6.14267e-10	0.026344	0.0243854	0.28	0.0470916	0.0319094	0.14	0.018164	0.0426236	0.67
rs6061162	20	31305698	T	C	0.91341	0.000126706	87.6786	0.0497661	0.00531479	7.69803e-21	0.0202027	0.017194	0.24	-0.0009995	0.0199288	0.96	-0.0324672	0.0294337	0.27
rs8121840	20	31916727	A	G	0.4933	5.04764e-05	34.5374	0.0104989	0.00178648	4.18059e-09	-0.0119286	0.00930791	0.2	-0.0129162	0.0122067	0.29	0.00300451	0.0158869	0.85
rs293566	20	32510074	T	C	0.6531	6.49059e-05	44.8609	-0.0161799	0.00241569	2.11507e-11	-0.0158733	0.0093917	0.091	-0.0158733	0.0121117	0.19	-0.0334348	0.016756	0.046
rs13041173	20	33955008	A	G	0.6586	0.000226155	155.991	-0.0561343	0.00449446	8.50076e-36	-0.00498754	0.00951094	0.6	-0.00399202	0.013068	0.76	-0.001998	0.0132345	0.88
rs17091470	20	34018493	T	G	0.92546	0.000151777	105.132	-0.0511735	0.00499087	1.14212e-24	0.00904074	0.0177244	0.61	0.0242927	0.0224866	0.28	-0.0009995	0.0398701	0.98
rs6142096	20	34098852	A	G	0.5278	6.62283e-05	45.7656	0.0196393	0.00290306	1.33266e-11	0.0151136	0.00905229	0.095	0.0130852	0.0118626	0.27	0.0161294	0.0158875	0.31
rs1015363	20	34150529	A	G	0.5556	0.000125179	86.0411	0.0341867	0.00368556	1.76219e-20	0.00702461	0.00890103	0.43	0.00702461	0.0120524	0.56	0.00803217	0.0161988	0.62
rs6088529	20	34582948	A	C	0.342	0.00026175	180.377	0.0488298	0.00363575	4.00906e-41	-0.00501254	0.010109	0.62	0.00895974	0.0129793	0.49	-0.0242927	0.0168754	0.15
rs6060151	20	35006423	T	G	0.6323	0.000299829	207.721	-0.061885	0.00429383	4.31417e-47	0.00400802	0.00911094	0.66	0.00904074	0.0125135	0.47	-0.0148886	0.016608	0.37
rs3746429	20	35115804	T	C	0.1734	0.000298775	206.988	0.066624	0.00463082	6.23545e-47							-0.0325232	0.0220378	0.14
rs143384	20	35437976	A	G	0.5893	6.97831e-05	55.4374	0.015262	0.00204979	9.65034e-14				0.002002	0.0122328	0.87	-0.0188218	0.0160187	0.24
rs2425241	20	36390009	T	C	0.06741	6.87985e-05	47.4662	-0.0243236	0.00353049	5.59489e-12							0.00995033	0.0373636	0.79
rs2143253	20	43358752	A	G	0.1189	7.69026e-05	52.6637	-0.0189046	0.00260502	3.95779e-13	0.001998	0.0122084	0.87	-0.00300451	0.0239096	0.9	-0.00702461	0.0251491	0.78
rs2425857	20	46285495	A	G	0.4409	9.28726e-05	64.1645	0.0137708	0.00171914	1.14442e-15	0.00895974	0.00919784	0.33	0.00498754	0.0120921	0.68	0.0148886	0.016608	0.37
rs6019482	20	48879023	T	C	0.1654	9.08121e-05	62.233	-0.0184792	0.00234246	3.05175e-15	-0.00904074	0.0128001	0.48	-0.0130852	0.0152222	0.39	0.0129162	0.0200767	0.52
rs17806379	20	52490751	T	C	0.1789	0.000170353	117.57	-0.0247626	0.00228374	2.1529e-27	-0.00803217	0.0116356	0.49	0.00995033	0.0158443	0.53	0.001998	0.0198937	0.92
rs1512065	20	54836787	A	G	0.2371	7.02476e-05	47.1204	0.0144734	0.00210846	6.67444e-12				0.0207825	0.0140823	0.14	0.0285875	0.0188808	0.13
rs559267	20	55582439	A	G	0.6642	6.75991e-05	53.6985	-0.012523	0.00170894	2.33674e-13	0.0120726	0.0100575	0.23	0.0110609	0.0131424	0.4	0.0283995	0.0177697	0.11
rs310618	20	63495768	T	C	0.6712	6.09296e-05	43.239	-0.0119302	0.0018143	4.84413e-11	-0.001998	0.00930595	0.83	-0.00995033	0.0126083	0.43	-0.00399202	0.0175439	0.82
rs12625413	20	63749189	T	C	0.6551	5.29439e-05	36.1123	-0.0111738	0.0018594	1.86282e-09	-0.0009995	0.00884212	0.91	-0.0119286	0.0130315	0.36	0.018164	0.0171662	0.29
rs8567	20	63890962	A	G	0.5232	4.61363e-05	36.2113	-0.00986842	0.00163993	1.7702e-09							-0.00995033	0.016646	0.55
rs762147	21	37866307	A	G	0.2708	5.965e-05	41.3097	-0.0122401	0.0019044	1.29944e-10	0.00895974	0.0106458	0.4	0.0139029	0.0136944	0.31	0.0109399	0.017852	0.54
rs2836961	21	39255094	A	C	0.6165	5.83205e-05	46.2788	-0.0120814	0.00177593	1.02551e-11	-0.00895974	0.00939014	0.34	0.00501254	0.0125673	0.69	-0.0158733	0.0166358	0.34
rs2838006	21	41281640	T	C	0.3617	7.15562e-05	49.1329	-0.0126923	0.00181073	2.39134e-12	-0.0010005	0.00885097	0.91	-0.00904074	0.0125135	0.47	0.0129162	0.0167267	0.44
rs427943	21	45150981	A	C	0.4331	0.000121994	86.8818	-0.0165994	0.00178085	1.1523e-20	-0.00601807	0.00832975	0.47	-0.00601807	0.0111687	0.59	-0.0120726	0.0170926	0.48
rs4820408	22	40208941	T	G	0.408	0.000132725	105.422	0.019638	0.00191263	9.86739e-25	0.00995033	0.00980114	0.31	-0.002002	0.0159317	0.9	0.00498754	0.0163269	0.76
rs5750913	22	40244281	A	G	0.7535	4.22107e-05	33.5188	-0.0125906	0.00217471	7.05749e-09	0.0130852	0.0104384	0.21	0.00803217	0.0141399	0.57	-0.00399202	0.0211086	0.85
rs9615905	22	48479887	T	C	0.45	5.1404e-05	35.4845	0.0103239	0.0017331	2.57041e-09	-0.0010005	0.00662718	0.88	-0.0100503	0.012735	0.43	0.00995033	0.0158443	0.53
Abbreviation: SNP, single nucleotide polymorphism; MR, Mendelian randomization; Chr, chromosome; EA, effect allele; NEA, non-effect allele; EAF, effect allele frequency; R2, explained incremental variance in the phenotype; F-stat, F statistics; SE, standard error; RA, rheumatoid arthritis. Blank indicates that the SNP was filtered before MR analysis or was not available

## Sheet: Table S9 Sensitivity analysis
Table S9. Sensitivity analysis results for the significant causal effects of lifestyles on RA and its subtypes
Outcomes	Exposures	Method	Heterogeneity test	Pleiotropy test
			Cochran's Q (P)	P
RA overall	Relative sugar intake	IVW	6.781(0.079)
		MR-Egger	4.408(0.110)	0.408
		MR-PRESSO		0.182
	Coffee consumption	IVW	4.999(0.891)
		MR-Egger	4.538(0.873)	0.514
		MR-PRESSO		0.89
	Smoking initiation	IVW	235.694(0.989)
		MR-Egger	235.656(0.988)	0.845
		MR-PRESSO		0.992
	BMI	IVW	545.796(0.986)
		MR-Egger	531.007(0.996)	0.000133
		MR-PRESSO		0.982
Seropositive RA	Smoking initiation	IVW	251.748(0.978)
		MR-Egger	251.615(0.976)	0.715
		MR-PRESSO		0.993
	BMI	IVW	497.095(1.000)
		MR-Egger	492.891(1.000)	0.041
		MR-PRESSO		1
Seronegative RA	Relative sugar intake	IVW	5.758(0.330)
		MR-Egger	5.316(0.256)	0.595
		MR-PRESSO		0.384
	Coffee consumption	IVW	10.135(0.604)
		MR-Egger	10.059(0.525)	0.788
		MR-PRESSO		0.595
	Smoking initiation	IVW	237.593(0.997)
		MR-Egger	236.046(0.997)	0.215
		MR-PRESSO		0.999
	BMI	IVW	575.399(1.000)
		MR-Egger	565.597(1.000)	0.002
		MR-PRESSO		1

## Sheet: Table S10 cytokines SNPs
Table S10. Summary information of SNPs used as instrumental variables for five cytokines in the second-step MR analyses
Cytokines	SNP	Chr	Position (hg38)	EA	NEA	F-stat	SNP-Cytokines			SNP-RA			SNP-Seropositive RA			SNP-Seronegative RA
							Beta	SE	P	Beta	SE	P	Beta	SE	P	Beta	SE	P
Eotaxin	rs12075	1	159205564	G	A	114.737	-0.1671	0.0156	1.332e-26	-0.0100503	0.0091113	0.27	-0.0130852	0.0123665	0.29
	rs4269772	1	159320871	C	T	32.8889	-0.1233	0.0215	9.934e-09	-0.0171462	0.0119109	0.15	-0.0242927	0.0156246	0.12	-0.0387408	0.0209163	0.064
	rs12045356	1	159365486	G	T	35.559	-0.1294	0.0217	2.213e-09	-0.026344	0.012356	0.033
	rs12035635	1	159379461	C	T	31.0662	0.1399	0.0251	1.931e-08	0.0151136	0.0142835	0.29	0.0242927	0.0185358	0.19	0.0171462	0.0254209	0.5
	rs4656230	1	159394133	G	T	31.0662	0.1399	0.0251	1.932e-08	0.0151136	0.01399	0.28	0.0242927	0.0185358	0.19	0.0171462	0.0260249	0.51
	rs76984433	1	159414703	C	T	31.9377	0.1475	0.0261	1.247e-08	0.026344	0.0152951	0.085	0.0335568	0.0204011	0.1	0.0356272	0.0278	0.2
	rs11265193	1	159431866	G	T	31.0662	0.1399	0.0251	1.933e-08	0.0151136	0.01399	0.28	0.0242927	0.0185358	0.19	0.0171462	0.0254209	0.5
	rs183012206	1	159449538	G	A	31.2441	0.1403	0.0251	1.763e-08	0.0140989	0.0157271	0.37	0.0110609	0.0210926	0.6	0.00601807	0.0298082	0.84
	rs4326616	1	159466715	G	A	31.2886	0.1404	0.0251	1.724e-08	0.0161294	0.0146224	0.27	0.0242927	0.0189557	0.2	0.0171462	0.0248384	0.49
	rs11265206	1	159479293	C	T	32.3364	-0.1433	0.0252	1.022e-08	-0.0130852	0.0142951	0.36	-0.0222456	0.0189326	0.24	-0.0151136	0.0252838	0.55
	rs77731748	1	159512419	G	A	32.7658	-0.1494	0.0261	8.768e-09	-0.026344	0.0157309	0.094	-0.0356272	0.0209486	0.089	-0.0345914	0.0275944	0.21
	rs11265230	1	159545505	G	A	32.4427	-0.1236	0.0217	1.224e-08	-0.00904074	0.0128001	0.48	-0.0140989	0.0164014	0.39
	rs11921968	3	42507765	G	A	64.2803	-0.3207	0.04	1.066e-15	0.0273712	0.0269608	0.31				0.0171462	0.047833	0.72
	rs342515	3	42533316	C	T	72.5828	0.305	0.0358	1.884e-17	-0.0110609	0.022307	0.62	-0.0202027	0.0286035	0.48	-0.0100503	0.0359816	0.78
	rs114202043	3	42550362	C	T	77.2213	-0.3392	0.0386	1.613e-18	0.0304592	0.025923	0.24	0.065072	0.0347329	0.061	0.0253178	0.0457508	0.58
	rs9833459	3	42566547	C	T	42.2876	0.1125	0.0173	7.679e-11	-0.00995033	0.0102148	0.33	0.00300451	0.0124966	0.81	-0.0217615	0.0177424	0.22
	rs3111313	3	42598902	G	A	43.7201	0.1091	0.0165	3.39e-11	-0.00399202	0.00967849	0.68	0.0140989	0.0127816	0.27	-0.00498754	0.0170587	0.77
	rs11924450	3	42615379	G	A	76.0957	-0.3184	0.0365	2.949e-18	0.0212236	0.0268929	0.43	0.0512933	0.0373802	0.17	0.0161294	0.0486039	0.74
	rs17237090	3	42626444	G	A	37.5244	-0.1072	0.0175	7.201e-10	0.0109399	0.0101266	0.28	-0.00400802	0.0137085	0.77	0.0207825	0.0180663	0.25
	rs56300632	3	42644419	G	A	40.7751	-0.106	0.0166	1.824e-10				-0.018164	0.012618	0.15	-0.00300451	0.0158869	0.85
	rs3846060	3	42654762	C	A	40.96	0.112	0.0175	1.55e-10	-0.00995033	0.0104283	0.34	0.00300451	0.0118593	0.8	-0.0168571	0.0180369	0.35
	rs114513910	3	42667981	C	T	85.1276	-0.3626	0.0393	3.025e-20	0.036664	0.0267191	0.17				0.0470916	0.0463855	0.31
	rs12491179	3	42732470	C	T	55.0205	0.135	0.0182	1.307e-13	0.0202027	0.0109075	0.064	0.0151136	0.0142835	0.29	-0.00399202	0.0197729	0.84
	rs115333627	3	42747590	G	A	105.434	-0.4251	0.0414	8.258e-25	0.00501254	0.0265048	0.85				0.0120726	0.0453327	0.79
	rs148924893	3	42768995	G	A	105.05	-0.411	0.0401	9.113e-25	0.0418642	0.0269262	0.12				0.040822	0.0464998	0.38
	rs6442067	3	42783623	C	T	54.6456	-0.1338	0.0181	1.47e-13	-0.0191828	0.0105871	0.07	-0.0171462	0.0133792	0.2	0.00498754	0.0178561	0.78
	rs6764909	3	42794397	G	A	65.091	0.1307	0.0162	5.47e-16	0.00601807	0.00935434	0.52	0.00300451	0.013204	0.82	0.0010005	0.0266032	0.97
	rs142243495	3	42804792	G	T	98.0053	-0.4148	0.0419	3.585e-23	0.0397809	0.0269556	0.14				0.0387408	0.0470216	0.41
	rs13060954	3	42820971	G	A	66.2541	0.1457	0.0179	4.199e-16	0.00803217	0.0101777	0.43	-0.00299551	0.0124592	0.81	-0.0139029	0.0180044	0.44
	rs7433284	3	42831098	G	A	95.2103	0.161	0.0165	1.613e-22	0.00601807	0.00958283	0.53	0.002002	0.010586	0.85	-0.00895974	0.0175656	0.61
	rs2114883	3	42841176	G	A	92.7127	-0.1608	0.0167	5.29e-22	-0.00400802	0.0107784	0.71	-0.0010005	0.0113894	0.93	0.0119286	0.0161448	0.46
	rs150113830	3	42851850	C	T	44.0358	-0.432	0.0651	3.192e-11	0.0110609	0.0436593	0.8				-0.0563803	0.0763086	0.46
	rs17030478	3	42851994	G	A	75.2782	-0.1501	0.0173	4.547e-18	-0.00400802	0.00940523	0.67	-0.00300451	0.013204	0.82	0.0148886	0.01732	0.39
	rs2228467	3	42864624	C	T	203.258	0.4163	0.0292	2.271e-46	-0.0100503	0.0202689	0.62	-0.018164	0.0235226	0.44	-0.0171462	0.0318207	0.59
	rs75347153	3	42901710	G	A	117.862	-0.4386	0.0404	1.137e-27	0.0325232	0.0276796	0.24				0.058689	0.0488929	0.23
	rs1070283	3	42920467	C	T	64.1779	0.1442	0.018	1.1e-15	0.00300451	0.0107565	0.78	-0.00697561	0.014068	0.62	-0.0188218	0.0181601	0.3
	rs2288370	3	42935944	C	T	86.1275	0.1522	0.0164	1.41e-20	0.00399202	0.00967849	0.68	0.00498754	0.0125046	0.69	-0.0120726	0.0170926	0.48
	rs55946409	3	42952383	G	A	85.5625	0.1517	0.0164	2.077e-20	0.00299551	0.0090266	0.74	0.00598207	0.0131833	0.65	-0.0120726	0.0163398	0.46
	rs11919400	3	42964487	G	A	100.66	0.1826	0.0182	9.088e-24	-0.0010005	0.0132922	0.94	-0.00400802	0.0143493	0.78	-0.00803217	0.0188483	0.67
	rs116826172	3	42979009	C	T	115.297	0.4338	0.0404	3.596e-27	-0.036664	0.0298925	0.22				-0.0449974	0.0491578	0.36
	rs73070692	3	42993790	G	A	35.3962	-0.2826	0.0475	4.018e-09	-0.0363319	0.0302676	0.23	-0.0334348	0.0372959	0.37	-0.0620354	0.0539274	0.25
	rs73074922	3	43048039	G	A	33.4528	0.2649	0.0458	1.22e-08	0.0314987	0.0291568	0.28	0.0237165	0.0368644	0.52	0.0525925	0.0507437	0.3
	rs116104576	3	43057303	C	T	65.0887	-0.3453	0.0428	5.71e-16	0.0120726	0.0274431	0.66	0.0294288	0.0342348	0.39	-0.0227395	0.0458596	0.62
	rs7648466	3	46146030	G	A	33.2986	-0.1056	0.0183	9.026e-09	0.00400802	0.0111813	0.72	0.0100503	0.0145592	0.49	0.00601807	0.0174373	0.73
	rs56396125	3	46175874	G	A	32.5901	-0.1627	0.0285	1.111e-08	0.0171462	0.0179698	0.34	0.00904074	0.0219189	0.68	0.0481404	0.0301218	0.11
	rs3091309	3	46261693	G	A	39.9449	-0.1283	0.0203	3.633e-10	-0.0168571	0.0114224	0.14	-0.0119286	0.0154477	0.44	-0.0178399	0.0207533	0.39
	rs4383561	3	46278971	C	T	31.4246	0.1166	0.0208	2.596e-08	0.0129162	0.0119559	0.28	0.0119286	0.0157908	0.45	0.0188218	0.0209953	0.37
	rs62242981	3	46340106	G	A	30.5964	0.1145	0.0207	3.127e-08	0.0207825	0.01147	0.07	0.0207825	0.0151454	0.17	0.0246926	0.0201321	0.22
	rs112347425	3	46419397	C	T	32.5353	-0.158	0.0277	8.647e-09							-0.0430595	0.027695	0.12
	rs2024050	7	75831075	G	A	32.5239	-0.1728	0.0303	1.104e-08	-0.001998	0.0176754	0.91	-0.0158733	0.0205562	0.44	0.0325232	0.0270946	0.23
	rs6969965	7	75852294	C	T	31.7723	-0.1567	0.0278	1.827e-08				-0.0217615	0.0209965	0.3	0.0273712	0.0292869	0.35
IL12p70	rs6920532	6	43825693	C	T	40.4314	-0.1596	0.0251	1.527e-10	0.0100503	0.0160036	0.53	0.00300451	0.0183584	0.87	0.0120726	0.0274431	0.66
	rs145023524	6	43851309	G	A	50.1437	-0.279	0.0394	1.541e-12	0.0283995	0.0411402	0.49	0.0325232	0.051788	0.53	-0.0497421	0.0720577	0.49
	rs11968152	6	43869193	C	A	45.2421	-0.2334	0.0347	1.838e-11	0.0130852	0.0230353	0.57	0.040822	0.0311481	0.19
	rs1539508	6	43901249	G	A	56.7392	-0.1273	0.0169	1.07e-13	0.0129162	0.00963355	0.18	0.00995033	0.0120772	0.41
	rs1776721	6	43923246	G	T	80.5819	0.1544	0.0172	1.573e-19	0.00601807	0.00935434	0.52	0.00601807	0.0124927	0.63	-0.0139029	0.0172403	0.42
	rs7739450	6	43943861	G	A	381.302	0.3261	0.0167	1.293e-82	0.00300451	0.0102762	0.77	0.00501254	0.0134798	0.71	-0.0119286	0.0165106	0.47
	rs4349809	6	43957093	G	T	564.287	-0.3777	0.0159	2.56e-124	-0.00300451	0.00983535	0.76	-0.0110609	0.0125994	0.38	0.0009995	0.0265766	0.97
	rs79873186	6	43973215	G	A	42.0083	0.2437	0.0376	8.483e-11	0.0202027	0.0225358	0.37	0.0191828	0.0305456	0.53	0.0544562	0.0406161	0.18
	rs910604	6	43985934	G	A	48.8527	0.1328	0.019	2.911e-12	-0.0009995	0.00995184	0.92	0.00400802	0.0131204	0.76	-0.0139029	0.018817	0.46
	rs114165941	6	44003444	G	A	39.9336	-0.2553	0.0404	2.585e-10	-0.001998	0.0318626	0.95	0.0345914	0.0478788	0.47	-0.0009995	0.0797465	0.99
	rs12199215	6	44059177	C	T	44.3057	-0.1278	0.0192	5.108e-11	-0.00995033	0.0106467	0.35				-0.0256677	0.0182679	0.16
	rs114708946	6	44143107	G	A	31.8555	-0.2331	0.0413	1.223e-08	0.0171462	0.0444984	0.7	0.040822	0.0540392	0.45	0.0161294	0.0751247	0.83
	rs7763358	6	44172132	C	T	32.2624	-0.1562	0.0275	1.024e-08	0.0314907	0.019145	0.1	0.0304592	0.0253751	0.23	0.0242927	0.0343942	0.48
	rs7754905	6	44182445	G	A	29.3308	0.1029	0.019	4.277e-08	-0.0202027	0.0109891	0.066	-0.0253178	0.0142198	0.075	-0.0345914	0.0196932	0.079
	rs142167313	6	44204360	C	T	29.127	0.2121	0.0393	3.952e-08	0.0158733	0.0372484	0.67	0.0324672	0.0459678	0.48	-0.0283995	0.064557	0.66
	rs10733789	10	63188924	C	T	30.0584	0.0943	0.0172	4.029e-08	-0.00803217	0.00974904	0.41	-0.00702461	0.0126939	0.58	-0.002002	0.0144754	0.89
	rs7088799	10	63256414	G	T	38.4246	0.0998	0.0161	6.293e-10	0.00299551	0.00980588	0.76	-0.00400802	0.0137085	0.77	0.0009995	0.0199288	0.96
	rs7080386	10	63288546	C	A	37.5822	-0.0987	0.0161	9.293e-10	-0.0009995	0.00722683	0.89	0.00501254	0.0117624	0.67	0.002002	0.0177108	0.91
	rs10822159	10	63336490	C	T	37.4301	-0.0985	0.0161	1.018e-09	-0.001998	0.0113282	0.86	0.00501254	0.0125673	0.69
MIP1b	rs74282562	3	44099080	C	T	31.9157	-0.1418	0.0251	1.563e-08	0.0294288	0.0135611	0.03	0.0387408	0.0169147	0.022	-0.0009995	0.0159393	0.95
	rs56045465	3	44143763	G	A	32.1473	0.237	0.0418	1.403e-08	-0.0253178	0.0327869	0.44	-0.0439519	0.0406842	0.28
	rs181993470	3	44241829	G	A	37.566	-0.2611	0.0426	8.866e-10	0.0418642	0.0363926	0.25	0.0429075	0.0449686	0.34	-0.0334348	0.06205	0.59
	rs141512860	3	44281584	G	A	37.5947	0.2612	0.0426	8.738e-10	-0.0356272	0.0358257	0.32	-0.0397809	0.0453139	0.38	0.0459289	0.062163	0.46
	rs73088474	3	44304194	C	A	35.7135	0.2498	0.0418	2.259e-09	-0.0191828	0.0320912	0.55	-0.0387408	0.0414522	0.35	0.0806579	0.0560307	0.15
	rs147021281	3	44372230	C	A	30.622	0.2872	0.0519	2.79e-08	-0.0140989	0.0408516	0.73	-0.0377019	0.0477728	0.43	0.0544882	0.069043	0.43
	rs73072625	3	44450615	G	T	36.1155	-0.25	0.0416	1.662e-09	0.0202027	0.0329672	0.54	0.040822	0.0419068	0.33
	rs73072664	3	44485150	C	A	38.4105	-0.2603	0.042	5.46e-10	0.0151136	0.0323149	0.64	0.0356272	0.0414454	0.39
	rs140824699	3	44599303	C	T	37.9841	-0.2607	0.0423	6.867e-10	0.0202027	0.0374932	0.59	0.0212236	0.0453789	0.64	-0.064851	0.0625713	0.3
	rs73074459	3	44612844	C	T	36.3778	0.2497	0.0414	1.455e-09	-0.0202027	0.0321696	0.53	-0.036664	0.0417635	0.38
	rs73074478	3	44629125	C	A	36.3778	-0.2497	0.0414	1.454e-09	0.0222456	0.0322256	0.49	0.0356272	0.0414454	0.39
	rs55784439	3	44771858	C	A	36.4664	-0.2494	0.0413	1.505e-09	0.0130852	0.0317246	0.68	0.0397809	0.0416918	0.34
	rs73076566	3	44788137	G	A	36.4372	-0.2493	0.0413	1.532e-09	0.0151136	0.0313739	0.63	0.0397809	0.0416918	0.34
	rs143612100	3	44832997	G	A	36.5262	-0.249	0.0412	1.43e-09	0.0161294	0.0404392	0.69	0.00702461	0.0559012	0.9	-0.10436	0.0724958	0.15
	rs35142429	3	44959134	G	A	34.2039	-0.2392	0.0409	4.386e-09	0.0151136	0.0323149	0.64	0.0555127	0.0414041	0.18
	rs190065407	3	45063017	C	T	40.6519	0.2697	0.0423	1.679e-10	-0.026344	0.0364633	0.47	-0.0544562	0.0443986	0.22	0.0732505	0.0610238	0.23
	rs75203543	3	45103679	C	T	56.7186	-0.302	0.0401	4.641e-14	0.0242927	0.0239285	0.31	0.0273712	0.0305321	0.37	0.00702461	0.0429224	0.87
	rs62242542	3	45127999	C	T	123.027	0.4714	0.0425	1.053e-28	-0.05975	0.0345789	0.084	-0.10425	0.0432767	0.016	0.00399202	0.0636617	0.95
	rs245208	3	45202953	C	T	32.1347	-0.0907	0.016	1.643e-08	0.00501254	0.010109	0.62				0.002002	0.0177108	0.91
	rs62242377	3	45216727	C	T	98.0583	0.406	0.041	3.531e-23	-0.0212236	0.0337953	0.53	-0.065072	0.041853	0.12	0.00697561	0.06171	0.91
	rs114164513	3	45230851	C	T	86.7392	0.3269	0.0351	2.085e-20	0.0178399	0.0258434	0.49	-0.00501254	0.0306281	0.87
	rs33767	3	45240112	G	A	37.6584	-0.0988	0.0161	7.711e-10	0.00300451	0.00983535	0.76	0.00501254	0.0125673	0.69	0.00400802	0.0150502	0.79
	rs33783	3	45250467	C	A	39.1208	-0.1007	0.0161	3.674e-10	-0.0009995	0.011378	0.93	0.0010005	0.00885097	0.91	0.0010005	0.0132922	0.94
	rs33802	3	45274597	C	T	50.5392	0.1173	0.0165	1.202e-12	-0.0120726	0.00942029	0.2	-0.018164	0.012308	0.14	-0.0010005	0.0266032	0.97
	rs62242404	3	45290435	G	T	120.051	0.3802	0.0347	4.709e-28	-0.0345914	0.0326914	0.29	-0.0693501	0.0389506	0.075	-0.00904074	0.0598847	0.88
	rs62242415	3	45321800	G	T	42.1501	-0.1266	0.0195	7.935e-11	0.0151136	0.010499	0.15	0.0212236	0.0143812	0.14	0.0397809	0.0193699	0.04
	rs12152533	3	45337040	C	T	42.5505	-0.1272	0.0195	6.606e-11	0.0120726	0.0114094	0.29	0.0171462	0.0145926	0.24	0.0356272	0.0191627	0.063
	rs116679349	3	45367069	G	A	110.861	-0.3443	0.0327	3.674e-26	0.0171462	0.0237324	0.47	0.0222456	0.0307907	0.47	0.0232686	0.0420478	0.58
	rs62244092	3	45417874	G	A	102.1	-0.3193	0.0316	4.838e-24	0.0110609	0.022961	0.63	0.0151136	0.0280487	0.59	0.00702461	0.037144	0.85
	rs62243190	3	45483446	C	T	124.959	-0.4572	0.0409	4.169e-29	0.0397809	0.0345816	0.25	0.0822952	0.0410521	0.045	0.0151136	0.0596559	0.8
	rs62243416	3	45562738	G	A	117.887	0.3735	0.0344	1.616e-27	-0.0429075	0.0320025	0.18	-0.0736465	0.0385375	0.056	0.001998	0.0398377	0.96
	rs116131395	3	45578147	G	A	122.147	-0.3824	0.0346	2.266e-28	0.0345914	0.0347842	0.32	0.0833816	0.0405997	0.04	0.00702461	0.0559012	0.9
	rs2673050	3	45698315	G	T	66.6099	-0.1314	0.0161	3.138e-16	0.0161294	0.00912107	0.077	0.0140989	0.0117456	0.23	0.00904074	0.0163372	0.58
	rs73058498	3	45723640	G	T	47.5133	0.1868	0.0271	5.619e-12	-0.0253178	0.0150721	0.093	-0.0273712	0.0199469	0.17	-0.00803217	0.0287563	0.78
	rs73060324	3	45744423	G	T	47.3668	0.1872	0.0272	5.163e-12	-0.026344	0.0154416	0.088	-0.0283995	0.0202121	0.16	-0.00803217	0.0262935	0.76
	rs2251109	3	45755459	C	T	35.7006	-0.0956	0.016	2.057e-09	0.0129162	0.00919257	0.16	0.0168571	0.0122847	0.17
	rs56004364	3	45771773	C	T	35.4135	0.097	0.0163	2.588e-09	-0.0119286	0.00910176	0.19	-0.00697561	0.0126054	0.58	0.00601807	0.0161839	0.71
	rs73062378	3	45780518	C	T	121.114	0.2124	0.0193	4.426e-28	-0.0010005	0.0159552	0.95	-0.00803217	0.0157471	0.61	0.00498754	0.0219189	0.82
	rs2531742	3	45799576	G	A	142.513	-0.1922	0.0161	1.02e-32	0.0120726	0.00900432	0.18	0.026344	0.012426	0.034	0.0212236	0.0169306	0.21
	rs11130076	3	45811580	C	T	128.541	-0.178	0.0157	1.048e-29	0.0100503	0.00949828	0.29	0.0212236	0.0117967	0.072	0.0273712	0.0163939	0.095
	rs9814578	3	45821775	G	T	127.964	0.1776	0.0157	1.018e-29	-0.0130852	0.00908993	0.15	-0.0222456	0.0122774	0.07	-0.0314907	0.0162749	0.053
	rs11130077	3	45836220	G	A	105.224	-0.1631	0.0159	1.227e-24	-0.0010005	0.0099618	0.92	0.0168571	0.0119973	0.16	0.0188218	0.0163618	0.25
	rs4683146	3	45856729	G	A	127.532	-0.1773	0.0157	1.452e-29	0.0120726	0.0096306	0.21	0.0202027	0.0121369	0.096	0.0283995	0.0164355	0.084
	rs9810934	3	45912860	G	A	36.5768	0.1137	0.0188	1.5e-09				0.0130852	0.0140011	0.35	0.0100503	0.0186519	0.59
	rs2248228	3	45923894	G	A	68.4002	-0.1315	0.0159	1.194e-16	0.0222456	0.00948425	0.019	0.0202027	0.0121369	0.096	0.0304592	0.0166292	0.067
	rs35465473	3	45957375	G	A	66.233	0.1294	0.0159	3.459e-16	-0.0232686	0.00946933	0.014	-0.0202027	0.0119162	0.09	-0.0314907	0.0169378	0.063
	rs71325099	3	45971202	G	T	286.948	-0.3642	0.0215	4.132e-64	0.0429075	0.0125521	0.00063	0.05975	0.016487	0.00029	0.0608121	0.0223037	0.0064
	rs3733097	3	45984767	G	A	59.1038	-0.1207	0.0157	1.292e-14	0.0212236	0.00953352	0.026	0.0222456	0.0121004	0.066	0.0202027	0.0164715	0.22
	rs35265123	3	46003953	G	T	135.885	-0.2005	0.0172	1.82e-31	0.0283995	0.00978392	0.0037	0.0325232	0.0127908	0.011	0.0397809	0.0172362	0.021
	rs4333119	3	46055009	G	T	82.4784	-0.1444	0.0159	1.258e-19	0.0202027	0.009686	0.037	0.0161294	0.0123071	0.19	0.0171462	0.0162043	0.29
	rs7631598	3	46065122	G	A	81.567	0.1436	0.0159	1.965e-19	-0.0151136	0.0107565	0.16	-0.00904074	0.0134038	0.5	-0.0130852	0.0177104	0.46
	rs6794103	3	46082110	C	T	62.7751	0.1236	0.0156	2.185e-15	-0.0110609	0.0092147	0.23	-0.0120726	0.0118916	0.31	-0.0100503	0.0164003	0.54
	rs4683180	3	46099278	C	T	61.6628	0.1225	0.0156	3.408e-15	-0.0130852	0.00908993	0.15	-0.0151136	0.0123223	0.22	-0.0110609	0.0156604	0.48
	rs1500004	3	46109445	G	A	484.53	-0.5481	0.0249	6.53e-107				0.0910194	0.0201242	6.1e-06	0.0855579	0.0272635	0.0017
	rs2373153	3	46128832	C	A	82.4784	0.1444	0.0159	9.499e-20	-0.0212236	0.00940293	0.024	-0.0191828	0.012338	0.12	-0.0130852	0.0169456	0.44
	rs112720180	3	46152407	G	A	472.317	0.602	0.0277	1.65e-104				-0.0899247	0.0177729	4.2e-07	-0.0866478	0.0238493	0.00028
	rs2172247	3	46173178	C	T	80.435	0.1426	0.0159	3.584e-19	-0.0139029	0.00942065	0.14	-0.0148886	0.0126713	0.24	-0.0168571	0.0169511	0.32
	rs112160248	3	46218734	C	A	508.119	0.5162	0.0229	2.64e-112							-0.0812101	0.0232208	0.00047
	rs79539493	3	46261447	G	A	509.003	-0.4986	0.0221	1.76e-112							0.0899247	0.0231134	0.0001
	rs113341849	3	46342713	G	A	635.373	-0.61	0.0242	5.7e-140	0.0758017	0.0145245	1.8e-07				0.102033	0.0253504	5.7e-05
	rs3092960	3	46358571	G	A	527.336	-0.5075	0.0221	4.55e-117							0.0899247	0.0230247	9.4e-05
	rs41490645	3	46368646	C	A	528.584	0.5081	0.0221	2.61e-117							-0.0899247	0.0229629	9e-05
	rs6787972	3	46386344	G	A	522.122	-0.5027	0.022	5.83e-116	0.0608121	0.0129384	2.6e-06	0.080126	0.0167815	1.8e-06	0.0790432	0.0223693	0.00041
	rs6798291	3	46402440	C	T	523.162	0.5032	0.022	5.44e-116	-0.0608121	0.0127655	1.9e-06				-0.080126	0.0225913	0.00039
	rs113010081	3	46415921	C	T	636.493	0.5954	0.0236	3.85e-140	-0.071496	0.0144865	8e-07	-0.0910194	0.0188066	1.3e-06	-0.0921153	0.0252218	0.00026
	rs4452362	3	46429163	C	T	503.505	-0.4959	0.0221	3.45e-111	0.05975	0.0129857	4.2e-06				0.0747235	0.0224856	0.00089
	rs34660315	3	46439814	C	T	45.4855	-0.1477	0.0219	1.337e-11	0.0246926	0.0148789	0.097	0.0363319	0.0193173	0.06	0.0382587	0.0259242	0.14
	rs113890833	3	46443082	G	A	516.585	-0.5023	0.0221	5.86e-115	0.0555127	0.0128244	1.5e-05	0.0812101	0.0169677	1.7e-06	0.0725707	0.0224061	0.0012
	rs6441995	3	46454850	C	T	43.56	0.1056	0.016	3.69e-11	0.00702461	0.00994562	0.48	-0.00697561	0.0133021	0.6	0.0120726	0.0174887	0.49
	rs10865941	3	46467057	C	T	174.273	0.2099	0.0159	7.773e-40	-0.018164	0.00930779	0.051	-0.0397809	0.0121892	0.0011	-0.0010005	0.0132922	0.94
	rs883739	3	46496528	G	T	175.271	-0.2105	0.0159	4.943e-40	0.0191828	0.00934039	0.04				0.00803217	0.0153169	0.6
	rs60986461	3	46506556	C	T	175.438	-0.2106	0.0159	5.374e-40	0.0191828	0.00924538	0.038				0.00803217	0.0157471	0.61
	rs112043140	3	46543532	C	T	277.957	-0.3101	0.0186	1.327e-62	0.0171462	0.0110281	0.12	0.0397809	0.0145902	0.0064	0.0212236	0.0196457	0.28
	rs13321616	3	46553679	G	A	145.644	-0.1943	0.0161	2.049e-33	0.0202027	0.00988618	0.041	0.0356272	0.0128331	0.0055	0.0191828	0.0177566	0.28
	rs7650998	3	46565765	C	T	40.9922	-0.1018	0.0159	1.522e-10	0.0148886	0.00957606	0.12	0.0119286	0.0127634	0.35	0.0372958	0.0165235	0.024
	rs79553417	3	46577121	C	T	232.518	-0.2638	0.0173	1.001e-52	0.026344	0.0108305	0.015				0.026344	0.0187492	0.16
	rs11718494	3	46587298	C	T	79.5164	0.14	0.0157	6.063e-19				-0.00598207	0.0114074	0.6	-0.001998	0.0144464	0.89
	rs73075560	3	46604535	C	T	237.021	-0.2725	0.0177	2.055e-53	0.0335568	0.010633	0.0016				0.0304592	0.0185179	0.1
	rs2385858	3	46618946	C	T	93.4444	0.1537	0.0159	5.519e-22	-0.0110609	0.0092147	0.23	-0.0120726	0.0123934	0.33	0.00598207	0.0166883	0.72
	rs1520489	3	46636029	G	A	73.9818	-0.1359	0.0158	7.363e-18	0.0198026	0.00939244	0.035	0.0148886	0.0124035	0.23	0.0129162	0.0156771	0.41
	rs13319345	3	46646029	C	T	140.076	-0.1941	0.0164	3.335e-32	0.0100503	0.00949828	0.29	0.018164	0.012618	0.15	-0.00498754	0.0178561	0.78
	rs115360749	3	46671630	G	A	140.528	-0.3746	0.0316	1.739e-32	0.0377019	0.0300757	0.21	0.0502412	0.0366135	0.17	-0.0188218	0.054536	0.73
	rs115507699	3	46691182	G	A	74.1153	0.229	0.0266	6.627e-18	0.00399202	0.0243924	0.87	0.00399202	0.0288641	0.89	0.00598207	0.043253	0.89
	rs192733532	3	46701257	G	A	46.544	-0.1651	0.0242	9.282e-12	0.0100503	0.0270275	0.71	0.0294288	0.0372898	0.43	0.00702461	0.050791	0.89
	rs4683315	3	46710663	G	A	32.577	0.1347	0.0236	8.972e-09	-0.0207825	0.0151454	0.17	-0.0129162	0.0187108	0.49	-0.0305292	0.0259826	0.24
	rs114933663	3	46716370	C	T	118.363	-0.334	0.0307	1.553e-27	0.0335568	0.0297914	0.26	0.0387408	0.0358605	0.28	-0.0198026	0.0513926	0.7
	rs113441737	3	46722730	G	A	166.338	-0.414	0.0321	4.553e-38	0.0523465	0.0181372	0.0039	0.071496	0.0241733	0.0031	0.0866478	0.0318983	0.0066
	rs77958568	3	46726394	G	A	42.7727	0.155	0.0237	6.567e-11				0.0237165	0.0219533	0.28	0.0314987	0.0303914	0.3
	rs6803972	3	46740292	G	T	40.255	0.1491	0.0235	1.979e-10							0.0256677	0.0292378	0.38
	rs80078680	3	46752273	G	A	40.4713	-0.1495	0.0235	1.805e-10							-0.0276152	0.0289417	0.34
	rs75657944	3	46799282	C	A	40.5998	0.1491	0.0234	1.749e-10				0.0256677	0.0218451	0.24	0.0276152	0.0295479	0.35
	rs75169503	3	46810967	C	T	35.5838	-0.1372	0.023	2.226e-09				-0.0266419	0.0217214	0.22	-0.0324672	0.0294337	0.27
	rs78629618	3	46838640	C	T	128.006	0.2919	0.0258	9.921e-30	-0.0314907	0.014685	0.032	-0.040822	0.019255	0.034	-0.058689	0.0258151	0.023
	rs78595810	3	46868322	G	T	112.155	-0.3283	0.031	3.114e-26	0.0387408	0.0295601	0.19	0.0387408	0.0366128	0.29	-0.0139029	0.0497743	0.78
	rs148174751	3	46890564	C	T	76.4694	-0.2466	0.0282	2.288e-18	-0.0217615	0.0301206	0.47	-0.00697561	0.0368849	0.85	-0.0324672	0.0516989	0.53
	rs41290648	3	46897646	G	A	90.6081	-0.2275	0.0239	2.065e-21	0.036664	0.014117	0.0094	0.0377019	0.0183576	0.04	0.0672087	0.0248325	0.0068
	rs138662258	3	46908030	G	A	131.234	-0.5178	0.0452	2.751e-30	0.0758017	0.112384	0.5	-0.0227395	0.138945	0.87	0.0534008	0.210781	0.8
	rs10433549	3	46989943	C	T	30.7956	0.0899	0.0162	2.772e-08	0.00803217	0.00895974	0.37				-0.0237165	0.0164752	0.15
	rs56217494	3	47006962	G	T	30.6588	-0.0897	0.0162	2.867e-08	-0.00904074	0.00967349	0.35	-0.0151136	0.0123223	0.22	0.0217615	0.0166045	0.19
	rs71328912	3	47023765	C	T	56.0919	-0.1775	0.0237	6.951e-14	0.036664	0.0137579	0.0077	0.0377019	0.0180758	0.037
	rs7373821	3	47038637	C	A	31.1794	0.0899	0.0161	2.649e-08	0.00702461	0.00972293	0.47	0.0110609	0.0140155	0.43	-0.0178399	0.0179393	0.32
	rs113569731	3	47051716	C	A	71.088	-0.215	0.0255	3.505e-17	0.0481404	0.0172276	0.0052				0.0661398	0.0301007	0.028
	rs9845728	3	47061886	C	T	30.6957	-0.0892	0.0161	3.292e-08	-0.00702461	0.00871085	0.42	-0.0140989	0.0125169	0.26	0.0217615	0.0162308	0.18
	rs7633435	3	47072721	G	A	30.9716	0.0896	0.0161	2.955e-08	0.00803217	0.00895974	0.37				-0.0237165	0.0164752	0.15
	rs4082155	3	47083895	G	A	29.8389	-0.0874	0.016	4.905e-08							0.0129162	0.0160167	0.42
	rs9311403	3	47097388	C	T	30.7272	0.0898	0.0162	2.764e-08	0.00803217	0.00914934	0.38				-0.0237165	0.0164752	0.15
	rs13094672	3	47107949	C	T	29.9756	-0.0876	0.016	4.667e-08							0.0129162	0.0160167	0.42
	rs111675602	3	47118447	C	T	74.6027	-0.2548	0.0295	5.735e-18	0.0534008	0.0181739	0.0033	0.05975	0.0234987	0.011	0.0682788	0.0316535	0.031
	rs6766230	3	47154719	C	A	30.8335	-0.0894	0.0161	3.191e-08	-0.00803217	0.00895974	0.37				0.0237165	0.0164752	0.15
	rs78389144	3	47169853	C	T	71.1272	0.2353	0.0279	2.945e-17	0.00399202	0.0264426	0.88	-0.0191828	0.0291162	0.51	0.0168571	0.0422638	0.69
	rs56013261	3	47182524	C	T	39.4322	0.1011	0.0161	3.409e-10	0.00501254	0.010109	0.62	0.0120726	0.0123934	0.33	-0.0198026	0.015797	0.21
	rs75423501	3	47201433	G	A	73.6502	0.2094	0.0244	1.092e-17	-0.0335568	0.0153684	0.029	-0.0481404	0.0195911	0.014	-0.0555127	0.0268933	0.039
	rs140177427	3	47234712	G	A	65.6455	-0.222	0.0274	5.432e-16	-0.00995033	0.0241242	0.68	0.00904074	0.0309218	0.77	-0.0217615	0.0414978	0.6
	rs41290656	3	47263902	G	A	62.5325	-0.2143	0.0271	2.719e-15	0.0502412	0.0181355	0.0056	0.0576291	0.0232023	0.013	0.0672087	0.0317012	0.034
	rs79062474	3	47264239	C	T	72.3112	-0.2364	0.0278	1.864e-17	-0.00796817	0.0230877	0.73	0.0120726	0.0292695	0.68	-0.0168571	0.0408694	0.68
	rs11713101	3	47297064	C	T	31.6849	0.0895	0.0159	1.932e-08							-0.00598207	0.017333	0.73
	rs76800447	3	47311509	G	A	36.1213	0.119	0.0198	1.978e-09				0.00498754	0.0170587	0.77
	rs34622620	3	47377481	G	A	29.8351	-0.1371	0.0251	4.651e-08	0.0345914	0.0136042	0.011	0.0397809	0.0181045	0.028
	rs77215549	3	47419974	C	A	104.213	-0.2644	0.0259	1.848e-24	-0.00895974	0.0224637	0.69	0.00803217	0.0274722	0.77	0.002002	0.0399174	0.96
	rs77481436	3	47464740	G	A	42.1747	-0.1682	0.0259	7.971e-11	0.036664	0.0153617	0.017				0.0534008	0.026762	0.046
	rs143283473	3	47520213	C	T	131.884	-0.3606	0.0314	1.639e-30	-0.00995033	0.0233495	0.67	0.00904074	0.0295951	0.76	-0.0129162	0.0405356	0.75
	rs1564761	3	47544026	G	A	47.565	0.1269	0.0184	5.819e-12							-0.0237165	0.0180962	0.19
	rs9835605	3	47557776	C	T	38.6028	0.1137	0.0183	5.656e-10	-0.0256677	0.0100947	0.011	-0.00697561	0.0133021	0.6	-0.0372958	0.0171863	0.03
	rs2280567	3	47572923	G	A	43.1627	-0.1176	0.0179	5.146e-11	0.0237165	0.00975034	0.015	0.00598207	0.0140375	0.67	0.0401818	0.0172725	0.02
	rs2049300	3	47601236	G	T	48.9214	-0.1245	0.0178	3.105e-12	0.0256677	0.00970894	0.0082	0.0109399	0.013566	0.42
	rs1464614	3	47612885	G	T	38.7387	-0.1139	0.0183	4.739e-10	0.0237165	0.0100255	0.018	0.00598207	0.0131833	0.65	0.0392207	0.0171242	0.022
	rs6442072	3	47642960	C	T	38.6707	-0.1138	0.0183	4.928e-10	0.0246926	0.0100488	0.014	0.00697561	0.0133021	0.6	0.0392207	0.0176177	0.026
	rs145663802	3	47656167	C	T	120.656	-0.3515	0.032	3.897e-28	0.0191828	0.0284405	0.5	0.00501254	0.0362429	0.89	0.00904074	0.0512589	0.86
	rs79111787	3	47674055	C	T	123.203	0.3341	0.0301	1.544e-28	-0.0191828	0.0291162	0.51	-0.00904074	0.037603	0.81	-0.0110609	0.0486099	0.82
	rs4410463	3	47693907	C	T	38.6707	0.1138	0.0183	4.952e-10	-0.0246926	0.00994159	0.013	-0.00697561	0.0129457	0.59	-0.0372958	0.0170808	0.029
	rs2047559	3	47704695	C	T	38.4535	0.1141	0.0184	5.635e-10	-0.0246926	0.00994159	0.013	-0.00697561	0.0129457	0.59	-0.0363319	0.0170406	0.033
	rs6785669	3	47715771	C	T	32.2312	0.1073	0.0189	1.419e-08	-0.0246926	0.0101516	0.015	-0.00796817	0.0130026	0.54
	rs114418931	3	47735214	C	T	142.552	0.3355	0.0281	8.042e-33	-0.0161294	0.0283942	0.57	-0.00400802	0.0399071	0.92	-0.00803217	0.0490789	0.87
	rs1486915	3	47781053	C	A	32.4719	-0.1077	0.0189	1.25e-08	0.0246926	0.0100488	0.014	0.00796817	0.01333	0.55	0.0392207	0.0173764	0.024
	rs146706706	3	47786489	G	A	140.966	0.355	0.0299	1.217e-32	0.0109399	0.0316984	0.73	0.0217615	0.0393243	0.58	-0.00501254	0.0570613	0.93
	rs6792350	3	47797451	C	T	32.2312	-0.1073	0.0189	1.423e-08	0.0246926	0.00994159	0.013	0.00796817	0.0136712	0.56
	rs62263575	3	47814756	G	A	32.4116	0.1076	0.0189	1.258e-08	-0.0256677	0.0103342	0.013	-0.00796817	0.01333	0.55
	rs115280199	3	47826745	C	T	142.134	-0.3362	0.0282	6.288e-33	0.018164	0.0296403	0.54	0.00300451	0.0399165	0.94	0.00803217	0.0490789	0.87
	rs145943094	3	47840452	C	T	145.622	-0.3403	0.0282	1.363e-33	0.0151136	0.0273113	0.58				0.0232686	0.0497513	0.64
	rs1875103	3	47852611	C	T	38.44	-0.124	0.02	6.441e-10	0.018164	0.012618	0.15	0.0253178	0.0171554	0.14	-0.00299551	0.023838	0.9
	rs319682	3	47873628	G	A	33.9969	-0.1102	0.0189	5.445e-09				0.0139029	0.0131392	0.29
	rs75485436	3	47893519	G	A	146.555	-0.3426	0.0283	1.074e-33	0.0191828	0.0277888	0.49	0.00702461	0.032718	0.83	0.026344	0.0488905	0.59
	rs77663456	3	47906874	G	T	34.0586	0.1103	0.0189	5.397e-09				-0.0158733	0.0146932	0.28	-0.0363319	0.0195418	0.063
	rs184852236	3	47926427	G	A	142.153	-0.3398	0.0285	7.443e-33	0.018164	0.0282336	0.52	0.00400802	0.0354571	0.91	0.00803217	0.0455405	0.86
	rs34750113	3	47944902	C	T	37.6222	0.1147	0.0187	9.483e-10				-0.0168571	0.0149656	0.26	-0.0334348	0.0195978	0.088
	rs2053767	3	47958184	G	A	32.8247	-0.1037	0.0181	1.023e-08	0.0237165	0.0101114	0.019	0.00598207	0.0131833	0.65	0.0363319	0.0176011	0.039
	rs9860485	3	47972715	C	T	32.8247	0.1037	0.0181	1.036e-08	-0.0227395	0.00992831	0.022	-0.00399202	0.0120295	0.74	-0.0353671	0.0175599	0.044
	rs7433678	3	47995588	G	A	32.8247	-0.1037	0.0181	1.042e-08	0.0227395	0.00977476	0.02	0.00598207	0.012418	0.63	0.0363319	0.0176905	0.04
	rs11130152	3	48014919	C	T	33.8454	0.1053	0.0181	6.848e-09	-0.0178399	0.010224	0.081	0.002002	0.0144754	0.89	-0.0353671	0.0174764	0.043
	rs4858887	3	48050527	C	A	32.8247	-0.1037	0.0181	1.04e-08	0.0227395	0.00985253	0.021	0.00598207	0.0131833	0.65	0.0344014	0.0176284	0.051
	rs4858880	3	48062959	C	A	33.142	-0.1042	0.0181	8.783e-09	0.0237165	0.00993692	0.017	0.00598207	0.0127904	0.64	0.0363319	0.017419	0.037
	rs12486033	3	48076703	G	A	44.6428	-0.1049	0.0157	2.155e-11	0.0110609	0.0104534	0.29	0.0151136	0.0142835	0.29	-0.00895974	0.0191571	0.64
	rs13085054	3	48092647	C	T	38.8333	-0.1103	0.0177	4.806e-10	0.0119286	0.0099375	0.23	-0.00501254	0.0134798	0.71	0.0168571	0.0166044	0.31
	rs11710866	3	48103339	G	A	38.6926	0.1101	0.0177	5.045e-10	-0.0119286	0.00972548	0.22	0.00400802	0.0137085	0.77	-0.0168571	0.0166044	0.31
	rs11714518	3	48115145	C	T	38.8333	0.1103	0.0177	5.094e-10	-0.0129162	0.0100786	0.2	0.00300451	0.013204	0.82	-0.0178399	0.0165136	0.28
	rs936428	3	48125791	G	A	38.6926	0.1101	0.0177	5.331e-10	-0.0129162	0.00985536	0.19	0.002002	0.0122328	0.87	-0.0168571	0.0162645	0.3
	rs34422222	3	48145489	C	T	33.5408	-0.1083	0.0187	6.909e-09	0.00299551	0.0107243	0.78	0.001998	0.0122084	0.87	0.00399202	0.0197729	0.84
	rs146179438	3	48187876	C	A	119.543	-0.2963	0.0271	7.505e-28	0.0212236	0.0287254	0.46	0.00300451	0.0342025	0.93	0.0110609	0.0486099	0.82
	rs182990682	3	48235223	C	A	71.5805	0.1929	0.0228	3.222e-17	-0.0335568	0.0285593	0.24	0.0158733	0.0384843	0.68	-0.0418642	0.0508126	0.41
	rs73072380	3	48260110	G	A	58.6359	-0.1654	0.0216	2.188e-14	0.0294288	0.0194365	0.13	0.0202027	0.0240045	0.4	0.0253178	0.0335151	0.45
	rs73072389	3	48277934	G	T	56.8069	0.1628	0.0216	4.943e-14	-0.0325232	0.0189431	0.086	-0.0242927	0.0239285	0.31	-0.0222456	0.0329814	0.5
	rs149636734	3	48291966	C	T	68.31	-0.262	0.0317	1.172e-16	0.00400802	0.0265486	0.88	-0.0139029	0.0306392	0.65	-0.00498754	0.04966	0.92
	rs74735576	3	48316110	G	A	116.576	-0.2926	0.0271	3.129e-27	0.0202027	0.0273436	0.46	-0.0009995	0.0265766	0.97	0.0171462	0.0461097	0.71
	rs73074316	3	48364733	G	A	44.1979	0.1436	0.0216	2.8e-11	-0.0387408	0.0179599	0.031	-0.0314907	0.0224121	0.16	-0.040822	0.0318536	0.2
	rs146807538	3	48385489	G	A	92.9248	-0.3104	0.0322	5.189e-22	-0.0109399	0.0343333	0.75	-0.0392207	0.040263	0.33	-0.0119286	0.0590835	0.84
	rs146948889	3	48435842	G	A	92.562	-0.2944	0.0306	5.283e-22	0.0171462	0.0294182	0.56	-0.0139029	0.034857	0.69	0.00300451	0.0479136	0.95
	rs145532912	3	48534145	C	T	82.0452	0.2817	0.0311	1.365e-19	-0.00803217	0.0274722	0.77	0.00598207	0.0339169	0.86	0.00796817	0.0527801	0.88
	rs76061303	3	48571608	C	A	77.7552	-0.276	0.0313	1.083e-18	0.0191828	0.0298173	0.52	-0.00697561	0.0368849	0.85	-0.00498754	0.0567767	0.93
	rs115744844	3	48595323	C	A	67.7701	0.2552	0.031	1.908e-16	-0.0151136	0.0280487	0.59	0.0178399	0.0349752	0.61	0.0148886	0.0487383	0.76
	rs74783035	3	48621411	C	T	68.5709	-0.2625	0.0317	1.074e-16	0.0460439	0.0296146	0.12	0.0202027	0.0365075	0.58	0.0377019	0.051028	0.46
	rs62261476	3	48731153	C	T	73.9143	-0.1943	0.0226	1.016e-17	0.0253178	0.0152556	0.097	0.0273712	0.0204148	0.18	0.0222456	0.0275856	0.42
	rs148259165	3	48867085	G	A	66.9725	-0.3208	0.0392	2.915e-16	0.0397809	0.0296705	0.18	0.0161294	0.0355459	0.65	0.0010005	0.0798263	0.99
	rs62262463	3	48923586	G	A	69.6361	0.1936	0.0232	8.522e-17	-0.0253178	0.0152556	0.097	-0.0273712	0.0199469	0.17	-0.0212236	0.0274849	0.44
	rs77440492	3	49094441	C	T	60.4994	-0.2419	0.0311	6.753e-15	0.0439519	0.0297819	0.14	0.0212236	0.0355053	0.55	0.00300451	0.0599062	0.96
	rs116683617	3	49208957	C	T	60.5214	0.2435	0.0313	8.105e-15	-0.0397809	0.0289905	0.17	-0.0130852	0.0365042	0.72	-0.00501254	0.0570613	0.93
	rs149407215	3	49219096	G	A	60.186	-0.2436	0.0314	8.127e-15	0.0397809	0.0289905	0.17	0.0130852	0.0365042	0.72	0.00501254	0.049909	0.92
	rs114507891	3	49238763	G	A	60.0994	0.2442	0.0315	8.542e-15	-0.0418642	0.0290818	0.15	-0.0130852	0.035189	0.71	-0.00803217	0.053204	0.88
	rs75394422	3	49295646	C	T	77.0781	0.3582	0.0408	1.827e-18	0.0168571	0.039557	0.67	0.0276152	0.0461977	0.55	-0.00601807	0.068508	0.93
	rs150168772	3	49365854	G	T	54.8838	-0.2304	0.0311	1.338e-13	0.00904074	0.0252212	0.72	-0.0178399	0.0306085	0.56	0.0010005	0.03991	0.98
	rs77629332	3	49386804	C	T	57.9868	-0.2452	0.0322	2.84e-14	0.0397809	0.0289905	0.17	0.0120726	0.0363793	0.74	0.00702461	0.0559012	0.9
	rs115970881	3	49506990	G	T	60.7141	-0.2509	0.0322	7.342e-15	0.0304592	0.0394451	0.44	-0.0497421	0.0510639	0.33	-0.00995033	0.0659097	0.88
	rs149682985	3	49574061	C	T	55.8802	-0.2422	0.0324	7.757e-14	0.0377019	0.0294189	0.2	0.00601807	0.0341211	0.86	0.00300451	0.0479136	0.95
	rs150350500	3	49588500	C	A	55.8341	0.2421	0.0324	7.886e-14	-0.026344	0.0306462	0.39	0.00598207	0.0365522	0.87	-0.00904074	0.0512589	0.86
	rs116643069	3	49706279	C	T	50.7821	0.2316	0.0325	1.017e-12	-0.0356272	0.0284207	0.21	-0.00601807	0.0318217	0.85	0.00399202	0.045444	0.93
	rs115549790	3	49738134	C	T	50.7821	-0.2316	0.0325	1.016e-12	0.0356272	0.0284207	0.21	0.00601807	0.0367721	0.87	-0.00399202	0.0530361	0.94
	rs141235065	3	49762928	C	T	53.0941	-0.2441	0.0335	3.245e-13	0.0345914	0.0282027	0.22	0.00501254	0.0362429	0.89	-0.00399202	0.045444	0.93
	rs116238056	3	49783929	G	A	56.8111	-0.2525	0.0335	4.989e-14	0.0377019	0.0307387	0.22	0.00400802	0.0399071	0.92	0.0202027	0.0543294	0.71
	rs140867372	3	49908429	G	A	43.8906	-0.2173	0.0328	3.523e-11	0.0449974	0.032025	0.16	0.0100503	0.0377391	0.79	0.0110609	0.0547861	0.84
	rs191185501	3	49922491	G	A	43.6731	-0.2161	0.0327	4.046e-11	0.065072	0.040716	0.11	-0.00796817	0.0486878	0.87	0.0100503	0.0726683	0.89
	rs79480342	3	50069241	G	A	43.916	-0.2167	0.0327	3.673e-11	0.0555127	0.0304178	0.068	0.0273712	0.0378851	0.47
	rs141449209	3	50151107	G	A	42.0544	-0.2153	0.0332	8.39e-11	0.0523465	0.0305862	0.087	0.0242927	0.036872	0.51	-0.0109399	0.0541867	0.84
	rs140081490	3	50166693	C	T	41.1062	-0.2135	0.0333	1.406e-10	0.0512933	0.0302544	0.09	0.0242927	0.03776	0.52	-0.0119286	0.0524229	0.82
	rs140191313	3	50222882	C	T	39.0719	-0.2069	0.0331	4.2e-10	0.0418642	0.0305087	0.17	0.0140989	0.037915	0.71	-0.0168571	0.0529034	0.75
	rs181394846	3	50255960	C	T	38.6952	-0.2059	0.0331	4.904e-10	0.0502412	0.0409621	0.22	-0.0139029	0.0548769	0.8	-0.0158733	0.0697592	0.82
	rs183139656	3	50362214	C	T	57.5441	-0.3095	0.0408	3.41e-14	-0.00399202	0.045444	0.93	-0.0227395	0.0533605	0.67	0.0356272	0.0785151	0.65
	rs79685183	3	50400642	C	T	54.3521	-0.1762	0.0239	1.745e-13	0.0512933	0.0249754	0.04	0.0481404	0.0292673	0.1	0.00904074	0.0421084	0.83
	rs41295964	3	50427259	G	A	37.4278	-0.2025	0.0331	1.018e-09	0.0345914	0.0326914	0.29	0.00803217	0.0397842	0.84	0.00501254	0.0665943	0.94
	rs77983325	3	50455573	G	A	38.4103	-0.207	0.0334	6.07e-10	0.040822	0.030447	0.18	0.0212236	0.0373622	0.57	-0.00796817	0.0486878	0.87
	rs78431498	3	50476400	C	T	36.9855	-0.2013	0.0331	1.264e-09	0.040822	0.030447	0.18	0.0202027	0.0374932	0.59	-0.00895974	0.0507996	0.86
	rs80068458	3	50567387	C	T	38.1424	-0.2106	0.0341	5.986e-10	0.0283995	0.0310253	0.36	0.0202027	0.0385253	0.6	-0.0139029	0.0522056	0.79
	rs139853420	3	50579107	C	T	36.8115	-0.2075	0.0342	1.159e-09	0.0253178	0.0320807	0.43	0.0171462	0.0402352	0.67	-0.0119286	0.0524229	0.82
	rs41308269	3	50631116	C	T	35.9297	-0.2044	0.0341	1.79e-09	0.0161294	0.0291468	0.58	0.0191828	0.037608	0.61	-0.0198026	0.0532535	0.71
	rs115482549	3	50649316	G	A	35.9297	-0.2044	0.0341	1.788e-09	0.0242927	0.0314593	0.44	0.0171462	0.0389762	0.66	-0.0129162	0.0537222	0.81
	rs114554694	3	50698964	G	A	35.9648	-0.2045	0.0341	1.754e-09	0.0202027	0.0314026	0.52	0.0130852	0.0394308	0.74	-0.0256677	0.0548809	0.64
	rs139499738	3	50773494	C	T	36.8344	0.2458	0.0405	1.306e-09	0.0246926	0.0393191	0.53	0.0158733	0.045993	0.73	0.0449734	0.0651496	0.49
	rs79802124	3	50915503	G	T	37.4616	-0.2081	0.034	7.979e-10	0.0191828	0.0305456	0.53	0.0202027	0.0374932	0.59	-0.0305292	0.0537437	0.57
	rs76761409	3	51057771	G	A	31.971	-0.2437	0.0431	1.432e-08	0.0294288	0.0308425	0.34	0.0232686	0.0370516	0.53	-0.0237165	0.0539118	0.66
	rs138239021	3	51247672	G	A	32.6228	-0.2159	0.0378	1.041e-08	0.0253178	0.0307295	0.41	0.0191828	0.037608	0.61	-0.0295588	0.0534146	0.58
	rs114900769	3	51352917	G	A	37.5521	0.2059	0.0336	8.163e-10	-0.0130852	0.0317246	0.68	-0.00601807	0.0367721	0.87	0.0295588	0.0534146	0.58
	rs78266901	3	51394094	G	A	38.2852	-0.2079	0.0336	5.169e-10	0.0161294	0.0307578	0.6	0.0232686	0.0370516	0.53	-0.0285875	0.0516593	0.58
	rs139854135	3	51629819	C	T	38.1747	-0.2076	0.0336	5.534e-10	0.0171462	0.0294182	0.56	0.0222456	0.0363008	0.54	-0.0305292	0.0523799	0.56
	rs77416070	3	51646873	G	A	37.6616	-0.2062	0.0336	7.418e-10	0.0161294	0.0299337	0.59	0.0120726	0.0363793	0.74	-0.0459289	0.0534295	0.39
	rs138789184	3	51660652	C	T	38.1747	-0.2076	0.0336	5.515e-10	0.0151136	0.0304802	0.62	0.0191828	0.0356005	0.59	-0.0276152	0.0512497	0.59
	rs116567227	3	51713272	G	A	38.2115	-0.2077	0.0336	5.334e-10	0.0171462	0.0309842	0.58	0.0120726	0.0395199	0.76	-0.0363319	0.0526314	0.49
	rs192713840	3	51992007	C	T	29.8381	-0.189	0.0346	4.66e-08	0.0377019	0.052184	0.47	0.065072	0.0589921	0.27	-0.0148886	0.0909737	0.87
	rs111327794	3	52011812	G	A	35.0484	-0.1409	0.0238	2.968e-09	0.026344	0.0254179	0.3	-0.00796817	0.035018	0.82	-0.0158733	0.0442822	0.72
	rs112508261	3	52021971	G	A	33.6596	0.1375	0.0237	6.552e-09	-0.0294288	0.0255825	0.25	0.00598207	0.0316314	0.85	0.0178399	0.0432522	0.68
	rs72964042	3	52054469	C	A	34.19	0.1263	0.0216	4.526e-09				-0.0314907	0.0213382	0.14
	rs17051957	3	52065425	C	T	33.0361	0.1253	0.0218	9.35e-09				-0.0283995	0.0221602	0.2
	rs77861329	3	52081736	G	A	36.3207	-0.1356	0.0225	1.596e-09	0.0387408	0.0188635	0.04	0.0161294	0.0233655	0.49	0.058689	0.0331883	0.077
	rs9843299	3	52103453	G	T	32.2831	-0.125	0.022	1.258e-08				0.0283995	0.0221602	0.2
	rs9882775	3	52115633	C	T	32.2831	-0.125	0.022	1.257e-08				0.0283995	0.0221602	0.2
	rs9809977	3	52132131	C	T	32.1111	0.1241	0.0219	1.391e-08				-0.0294288	0.0219494	0.18
	rs2304505	3	52150744	C	T	32.2665	0.1244	0.0219	1.291e-08				-0.0294288	0.0214464	0.17
	rs9815010	3	52162532	C	T	31.8529	-0.1236	0.0219	1.62e-08				0.0294288	0.0219494	0.18
	rs183029	3	52175868	G	A	32.1283	0.1247	0.022	1.349e-08				-0.0273712	0.0218347	0.21
	rs72829264	17	34505507	G	A	33.166	0.1601	0.0278	9.381e-09	0.00299551	0.0169838	0.86	0.0009995	0.0132789	0.94	0.0168571	0.0255861	0.51
	rs79088462	17	34524154	C	T	32.1563	0.3323	0.0586	1.592e-08	-0.00702461	0.032718	0.83	-0.0202027	0.043196	0.64	-0.0314907	0.0600508	0.6
	rs2079664	17	34680936	G	A	31.961	-0.0995	0.0176	1.507e-08	0.0158733	0.0102094	0.12	0.0158733	0.0135094	0.24	-0.0100503	0.0181616	0.58
	rs1384220	17	35174413	C	T	34.7798	0.092	0.0156	3.433e-09	-0.002002	0.00991613	0.84				-0.00300451	0.0170349	0.86
	rs1994089	17	35189575	C	T	47.4568	0.1116	0.0162	5.503e-12							0.0120726	0.0170926	0.48
	rs11651720	17	35225942	C	T	30.0503	0.1206	0.022	4.09e-08				0.0191828	0.0173905	0.27	0.0130852	0.0230353	0.57
	rs117620244	17	35321362	C	T	50.798	0.3528	0.0495	1.868e-12	0.0294288	0.0321498	0.36	0.0356272	0.0389213	0.36
	rs4796072	17	35325251	G	T	42.1399	0.1149	0.0177	8.122e-11	0.002002	0.00991613	0.84	-0.00299551	0.013952	0.83	0.0191828	0.0196926	0.33
	rs62079535	17	35338310	G	A	37.2413	-0.238	0.039	1.045e-09	-0.0491902	0.0358476	0.17	-0.0555127	0.0433168	0.2
	rs113699401	17	35341777	G	A	48.3418	-0.1474	0.0212	3.347e-12	-0.00697561	0.0129457	0.59	-0.00598207	0.0166883	0.72	-0.00598207	0.0214166	0.78
	rs77814639	17	35351808	G	A	46.3819	0.1437	0.0211	9.251e-12	0.00399202	0.0136538	0.77	0.00697561	0.016369	0.67	-0.0010005	0.0199487	0.96
	rs72825991	17	35463968	G	A	36.5792	0.1887	0.0312	1.074e-09	0.0130852	0.0249528	0.6	0.0212236	0.0307451	0.49	0.040822	0.0419068	0.33
	rs148561432	17	35504920	G	A	43.6763	0.2703	0.0409	6.784e-11	-0.0129162	0.0221608	0.56	-0.0227395	0.0276	0.41	-0.00598207	0.0396244	0.88
	rs17638076	17	35569254	G	A	35.7247	-0.156	0.0261	1.796e-09				-0.0222456	0.0210237	0.29	-0.0345914	0.0282027	0.22
	rs72828042	17	35577813	G	A	33.1331	0.3517	0.0611	3.221e-09	-0.0535408	0.047533	0.26	-0.0256677	0.060232	0.67	-0.00796817	0.0793376	0.92
	rs71381461	17	35593601	C	A	36.8789	-0.1585	0.0261	1.093e-09				-0.0212236	0.0209054	0.31	-0.0335568	0.0279556	0.23
	rs117132030	17	35629154	G	T	42.8045	-0.3847	0.0588	1.006e-10	-0.0227395	0.0314743	0.47				0.065072	0.055381	0.24
	rs112693485	17	35643688	C	T	36.8323	0.1584	0.0261	1.108e-09				0.0202027	0.0207396	0.33	0.0325232	0.0276796	0.24
	rs117715247	17	35651635	G	A	35.3924	0.351	0.059	3.092e-09	0.00702461	0.0292174	0.81	-0.001998	0.0398377	0.96	0.0171462	0.047833	0.72
	rs35515868	17	35678582	G	A	36.7859	0.1583	0.0261	1.14e-09				0.0202027	0.0207396	0.33	0.0325232	0.0276796	0.24
	rs17676508	17	35693589	C	T	36.7859	0.1583	0.0261	1.147e-09				0.0212236	0.0213419	0.32	0.0314907	0.0279571	0.26
	rs226417	17	35743264	G	A	31.4497	-0.1402	0.025	2.124e-08	-0.0158733	0.0159618	0.32	-0.0109399	0.0203029	0.59	-0.0382587	0.0278812	0.17
	rs76960253	17	35761637	C	T	80.0184	-0.5233	0.0585	5.445e-19	-0.00995033	0.0356235	0.78
	rs79544064	17	35765684	C	A	37.6465	-0.2442	0.0398	6.208e-10	0.0110609	0.0287058	0.7	0.0512933	0.038257	0.18	-0.001998	0.0398377	0.96
	rs4251790	17	35845670	C	T	39.4445	-0.3605	0.0574	7.378e-10	0.0283995	0.0359855	0.43	0.0377019	0.0447967	0.4	0.0640053	0.0604896	0.29
	rs150641077	17	35868447	G	A	36.9575	0.2991	0.0492	1.248e-09	-0.0276152	0.032125	0.39	-0.0334348	0.0414607	0.42	0.00702461	0.0621435	0.91
	rs11651172	17	35943284	G	A	31.0863	0.1366	0.0245	2.108e-08				-0.0158733	0.0192663	0.41	0.0304592	0.0253751	0.23
	rs854686	17	35992406	C	T	51.322	0.1311	0.0183	8.369e-13	0.00598207	0.0117279	0.61	0.0129162	0.0153468	0.4	-0.00300451	0.0183584	0.87
	rs117139712	17	36005536	C	T	32.4741	0.2855	0.0501	1.285e-08	0.018164	0.0388369	0.64	0.0449974	0.0471589	0.34	-0.0468836	0.0634551	0.46
	rs6505501	17	36020201	C	T	66.367	0.1556	0.0191	3.713e-16	0.00598207	0.0127904	0.64	0.00995033	0.0151029	0.51
	rs62079661	17	36024096	G	T	56.0555	0.4904	0.0655	9.163e-14	-0.0119286	0.0407989	0.77	-0.0168571	0.0529034	0.75	-0.0610951	0.0681505	0.37
	rs11080371	17	36048103	C	T	39.8284	-0.1035	0.0164	3.197e-10	-0.0010005	0.00662718	0.88	-0.00702461	0.0114629	0.54	-0.002002	0.0199336	0.92
	rs60516659	17	36075937	G	A	117.74	-0.2691	0.0248	3.639e-27	0.00702461	0.0154808	0.65	0.0010005	0.03991	0.98	0.0191828	0.0265514	0.47
	rs62079735	17	36097610	G	A	50.1008	0.172	0.0243	1.922e-12	-0.00400802	0.0143493	0.78	0.0009995	0.0199288	0.96	-0.0294288	0.0272408	0.28
	rs141102180	17	36108811	G	T	67.3402	-0.3225	0.0393	1.079e-16	-0.0188218	0.0331339	0.57	-0.0266419	0.0424231	0.53	0.0449974	0.0595664	0.45
	rs144563201	17	36151942	G	A	411.583	-0.6492	0.032	2.36e-91	0.001998	0.0318626	0.95	0.0139029	0.0360814	0.7
	rs182861269	17	36160516	C	A	61.5115	-0.5043	0.0643	1.066e-14	-0.0148886	0.0300264	0.62	0.00702461	0.037144	0.85	-0.0516432	0.0508689	0.31
	rs111942332	17	36462694	G	T	68.0553	0.4727	0.0573	1.703e-16	-0.00501254	0.0248277	0.84	0.00399202	0.0397478	0.92
	rs138153523	17	36466772	C	T	439.021	0.4442	0.0212	1.55e-96	-0.00796817	0.0186981	0.67				-0.0468836	0.0317684	0.14
	rs146408240	17	36474111	G	A	100.893	0.4962	0.0494	4.505e-24							0.0418642	0.0566615	0.46
	rs28594918	17	36478547	C	T	35.2267	0.2748	0.0463	5.416e-09	-0.0363319	0.0220882	0.1	0.0151136	0.0304802	0.62	-0.0401818	0.0404057	0.32
	rs58041549	17	36481671	C	A	381.562	-0.4649	0.0238	8.471e-85	0.0276152	0.0301685	0.36	0.0119286	0.0390485	0.76	-0.0232686	0.0497513	0.64
	rs146350052	17	36518340	C	T	71.5653	0.4086	0.0483	4.133e-17				0.0202027	0.0459243	0.66	0.0418642	0.0579452	0.47
	rs144469748	17	36518455	G	A	369.872	-0.4558	0.0237	8.208e-83	0.0246926	0.0293393	0.4	0.0109399	0.0358122	0.76	-0.0151136	0.0494749	0.76
	rs76842834	17	36528017	C	T	79.4062	0.4206	0.0472	7.333e-19				0.0010005	0.03991	0.98
	rs72818370	17	36537477	G	A	371.052	-0.4546	0.0236	7.549e-83	0.0158733	0.0219707	0.47	0.00796817	0.026084	0.76
	rs76603325	17	36540855	C	A	30.7206	-0.2666	0.0481	4.996e-08	0.0497421	0.027745	0.073	-0.0140989	0.0365901	0.7	0.0198026	0.0513926	0.7
	rs78868652	17	36541586	G	A	70.4784	0.3803	0.0453	5.385e-17				0.0140989	0.0353485	0.69
	rs143357708	17	36554107	G	A	361.481	0.4506	0.0237	5.725e-81	-0.0246926	0.020571	0.23	-0.0148886	0.0269046	0.58	0.0202027	0.0385253	0.6
	rs115366249	17	36558874	C	T	68.9931	0.3879	0.0467	1.295e-16				0.0202027	0.0365075	0.58
	rs55654069	17	36574143	G	A	361.16	-0.4504	0.0237	6.546e-81	0.0227395	0.0210489	0.28	0.0109399	0.0283918	0.7	-0.0232686	0.0370516	0.53
	rs79146532	17	36578246	G	A	36.8716	-0.3364	0.0554	4.488e-09	0.0592119	0.0289753	0.041	-0.00601807	0.0398629	0.88	0.0266419	0.0508045	0.6
	rs191849120	17	36579865	G	T	76.5562	0.6046	0.0691	1.787e-18	0.0212236	0.0614954	0.73	0.0345914	0.0811724	0.67	-0.0916672	0.111261	0.41
	rs873944	17	36585642	C	T	56.3898	-0.2418	0.0322	6.591e-14							-0.0168571	0.0330484	0.61
	rs17692864	17	36588784	C	T	78.9073	-0.4175	0.047	9.394e-19				-0.00400802	0.0265486	0.88
	rs147023990	17	36590072	C	T	68.5198	0.4114	0.0497	2.247e-16				0.0283995	0.0402087	0.48
	rs72818393	17	36590171	G	A	360.84	-0.4502	0.0237	7.795e-81	0.0237165	0.0206168	0.25	0.0148886	0.0269046	0.58	-0.0202027	0.0365075	0.58
	rs112581593	17	36602488	C	T	68.6681	-0.3903	0.0471	1.545e-16				-0.0171462	0.0366607	0.64	-0.05975	0.0487147	0.22
	rs79943102	17	36643938	C	T	64.8533	-0.2424	0.0301	1.153e-15							-0.0148886	0.0283917	0.6
	rs80007108	17	36655639	C	A	53.1018	-0.2259	0.031	2.728e-13	-0.0119286	0.0194653	0.54	-0.00995033	0.0249472	0.69	0.0010005	0.0199487	0.96
	rs72820246	17	36683544	G	T	38.4695	0.1042	0.0168	5.397e-10	0.00400802	0.00911094	0.66	0.00803217	0.0119085	0.5	0.0202027	0.0168306	0.23
	rs72820251	17	36699739	G	T	46.9131	0.35	0.0511	8.191e-12	0.0253178	0.0320807	0.43	-0.00498754	0.0396903	0.9	0.0212236	0.0550805	0.7
	rs6607344	17	36718762	G	A	42.0125	-0.1063	0.0164	9.718e-11							-0.00501254	0.0157311	0.75
	rs7213136	17	36753669	G	A	33.2617	-0.0917	0.0159	8.442e-09	0.00498754	0.0100586	0.62	0.0009995	0.0199288	0.96	0.00697561	0.016369	0.67
	rs117453826	17	36775624	G	A	94.8078	0.5774	0.0593	5.065e-22	-0.0273712	0.0362333	0.45	-0.0212236	0.0440574	0.63	-0.065072	0.0589921	0.27
	rs138066517	17	36800135	C	T	34.5333	-0.1951	0.0332	4.155e-09	0.0242927	0.0215668	0.26				0.0397809	0.0375957	0.29
	rs150541697	17	36835987	C	T	36.7539	-0.2716	0.0448	1.468e-09				-0.0158733	0.0411952	0.7
	rs4795162	17	36879277	G	A	63.6966	-0.1261	0.0158	1.143e-15	-0.00299551	0.00980588	0.76	-0.00498754	0.0113376	0.66	0.00501254	0.0171442	0.77
	rs112055772	17	37814448	G	A	33.4345	0.2151	0.0372	6.483e-09	-0.0273712	0.0208848	0.19	-0.0140989	0.0292675	0.63	-0.0100503	0.0377391	0.79
	rs7221878	17	37831513	C	T	43.2526	0.3045	0.0463	7.372e-11	-0.0212236	0.0222431	0.34				-0.0618754	0.0397971	0.12
	rs9897372	17	37880064	G	A	36.3924	0.2775	0.046	1.452e-09	-0.0449974	0.0281551	0.11	-0.0151136	0.0392236	0.7	-0.0704225	0.0513207	0.17
SCGFb	rs4656185	1	169507088	G	A	64.1251	-0.205	0.0256	1.16e-15	-0.00598207	0.0100075	0.55	-0.0227395	0.0130319	0.081	-0.00995033	0.0179809	0.58
	rs9332665	1	169517529	G	T	64.44	0.2047	0.0255	1.19e-15	0.00498754	0.010664	0.64	0.0217615	0.0128755	0.091	0.0109399	0.0174201	0.53
	rs6030	1	169529737	C	T	63.5615	0.2033	0.0255	1.782e-15	0.00399202	0.00907457	0.66	0.0207825	0.0126349	0.1	0.00796817	0.0165408	0.63
	rs9332599	1	169543742	G	A	63.5598	-0.2025	0.0254	2.157e-15	-0.00697561	0.00987624	0.48	-0.0217615	0.013034	0.095	-0.0168571	0.0169511	0.32
	rs17876031	5	177404118	G	A	35.251	0.1514	0.0255	2.25e-09	0.0100503	0.00949828	0.29	0.00501254	0.0130088	0.7	0.0151136	0.016859	0.37
	rs10507159	12	103239351	C	T	52.2151	-0.5947	0.0823	3.974e-13	-0.0129162	0.0537222	0.81	-0.0198026	0.0621475	0.75	-0.0925792	0.0893248	0.3
	rs7313853	12	103273824	C	T	51.449	0.5853	0.0816	5.484e-13	0.00498754	0.04966	0.92	0.0109399	0.0620269	0.86	0.0962189	0.0872288	0.27
	rs147625924	12	103284169	C	T	54.875	-0.6104	0.0824	9.821e-14	-0.0168571	0.0551822	0.76	-0.0363319	0.065654	0.58	-0.0695261	0.0962326	0.47
	rs36136188	12	103296052	C	T	52.687	-0.5923	0.0816	2.709e-13	-0.0314987	0.0739149	0.67	-0.07139	0.0885269	0.42	-0.14842	0.118398	0.21
	rs73385687	12	103310409	C	T	52.1585	0.5886	0.0815	3.43e-13	0.0392207	0.0519194	0.45	0.0372958	0.0639896	0.56	0.127513	0.0907522	0.16
	rs144400079	12	103364773	C	T	56.6156	-0.6185	0.0822	4.284e-14	-0.0276152	0.0526605	0.6	-0.0421012	0.0670394	0.53	-0.117783	0.0919066	0.2
	rs142876274	12	103378476	G	A	56.9124	0.6254	0.0829	3.494e-14	0.00995033	0.056416	0.86	0.0285875	0.0670834	0.67	0.0657877	0.0975371	0.5
	rs117520978	12	103477312	G	A	39.6327	-0.4709	0.0748	2.716e-10	-0.0295588	0.0374545	0.43	-0.0178399	0.0447278	0.69	-0.0217615	0.0607085	0.72
	rs149580590	12	103536043	G	A	57.8771	0.6322	0.0831	2.096e-14	0.00399202	0.0530361	0.94	0.0401818	0.0689412	0.56	-0.0397809	0.103241	0.7
	rs150305916	12	103560316	G	A	53.9002	0.5866	0.0799	1.156e-13	-0.018164	0.0798258	0.82	0.0392207	0.101787	0.7	-0.218156	0.147823	0.14
	rs143452478	12	103637491	G	A	61.0728	0.608	0.0778	3.302e-15	0.0449734	0.0569866	0.43	0.0478373	0.0677292	0.48	-0.0161294	0.0985551	0.87
	rs190613886	12	103658448	G	A	61.3611	-0.6063	0.0774	3.054e-15	-0.0392207	0.0568162	0.49	-0.0382587	0.0673508	0.57	0.018164	0.102985	0.86
	rs117716477	12	103847180	C	A	99.3826	-0.8384	0.0841	1.342e-23	0.0502412	0.0446037	0.26				-0.0778865	0.0799563	0.33
	rs117821664	12	103858663	C	T	38.5401	-0.2924	0.0471	5.937e-10	0.0110609	0.0194717	0.57	0.00300451	0.0239096	0.9	0.0202027	0.0337973	0.55
	rs116887041	12	103870035	G	A	38.1719	-0.291	0.0471	6.763e-10	0.0253178	0.0206418	0.22	0.0345914	0.0288176	0.23	0.0429075	0.0365174	0.24
	rs61002956	12	103885540	G	A	35.4566	-0.2751	0.0462	2.799e-09	0.00300451	0.0148817	0.84	-0.0009995	0.0199288	0.96	0.00904074	0.0309218	0.77
	rs7980028	12	103895548	G	T	35.5082	-0.2753	0.0462	2.735e-09	0.0576291	0.0439723	0.19	0.0481404	0.109432	0.66
	rs80096598	12	103913338	C	A	37.9404	0.2895	0.047	7.827e-10	-0.0120726	0.0187653	0.52	-0.00400802	0.0227245	0.86	-0.0222456	0.0329814	0.5
	rs151307201	12	103939218	G	T	98.5266	-0.8457	0.0852	1.625e-23	0.0325232	0.0450161	0.47				-0.114221	0.0793461	0.15
	rs117048958	12	103955817	C	T	35.5429	-0.2808	0.0471	2.65e-09	0.0100503	0.0181616	0.58				0.0242927	0.0328792	0.46
	rs4135064	12	103971912	C	T	31.18	-0.2429	0.0435	2.487e-08	0.00803217	0.0177013	0.65	-0.00399202	0.0211086	0.85	0.00803217	0.0317042	0.8
	rs4135105	12	103982048	C	T	97.2976	-0.8483	0.086	3.195e-23	0.0100503	0.0497804	0.84	0.105361	0.0659248	0.11	-0.166362	0.0852489	0.051
	rs58736839	12	104000633	C	T	38.0539	0.3399	0.0551	6.865e-10	-0.0010005	0.0199487	0.96	-0.0010005	0.0266032	0.97	0.0198026	0.033128	0.55
	rs117996514	12	104043916	C	A	98.4073	-0.8313	0.0838	1.759e-23	0.040822	0.0427829	0.34	0.0954102	0.0580053	0.1	-0.0971267	0.0757884	0.2
	rs117238625	12	104054613	G	A	97.9369	-0.8303	0.0839	2.21e-23	0.040822	0.0436791	0.35	0.0921153	0.0592468	0.12	-0.0925792	0.0754807	0.22
	rs6539126	12	104171925	G	T	43.3112	0.3975	0.0604	2.845e-11	0.0139029	0.0272567	0.61	0.0237165	0.0343564	0.49	0.0843411	0.0468792	0.072
	rs7969894	12	104234698	G	A	44.238	-0.4004	0.0602	2.141e-11	-0.0109399	0.0283918	0.7	-0.0217615	0.0364051	0.55	-0.0760347	0.0475754	0.11
	rs117346402	12	104396937	C	T	41.7351	0.4309	0.0667	8.97e-11	-0.0273712	0.0292869	0.35	-0.0110609	0.0395997	0.78	0.0916672	0.0489284	0.061
	rs147922249	19	50696150	C	T	47.672	-0.6	0.0869	4.965e-12	-0.00895974	0.0372661	0.81	-0.0421012	0.0489766	0.39	0.0704225	0.0693666	0.31
	rs117942370	19	50708409	G	T	63.5387	-0.5795	0.0727	1.049e-15	0.0171462	0.0279794	0.54	0.002002	0.053233	0.97
	rs116924815	19	50727476	C	T	67.8503	-0.6079	0.0738	1.744e-16	-0.0237165	0.0294096	0.42	-0.0353671	0.0411429	0.39	0.00400802	0.0532487	0.94
TRAIL	rs112827182	3	172274278	G	A	54.4356	-0.3025	0.041	2.877e-13	-0.0110609	0.0243761	0.65	0.0139029	0.0326246	0.67	-0.0397809	0.0443748	0.37
	rs192145164	3	172301217	C	T	56.2316	-0.3052	0.0407	1.117e-13	-0.0161294	0.0366649	0.66	0.0129162	0.0485006	0.79	-0.0943107	0.0655148	0.15
	rs17600346	3	172506192	C	T	100.268	-0.3745	0.0374	1.195e-23	0.0324672	0.0242156	0.18	0.00796817	0.0314516	0.8	0.0525925	0.0419543	0.21
	rs3136596	3	172511082	G	A	30.1186	-0.1147	0.0209	3.654e-08	-0.00796817	0.0110289	0.47	0.00803217	0.0153169	0.6	0.0110609	0.0194717	0.57
	rs3136588	3	172520069	G	T	102.259	0.3782	0.0374	5.004e-24	-0.0430595	0.0218732	0.049	-0.0468836	0.0293354	0.11	-0.0139029	0.0387852	0.72
	rs143770878	3	172531795	G	A	103.388	0.3813	0.0375	2.323e-24	-0.0449734	0.0224345	0.045	-0.0459289	0.0295406	0.12	-0.00498754	0.0360621	0.89
	rs79287178	3	172576710	G	A	105.148	0.4317	0.0421	9.117e-25	-0.0382587	0.027229	0.16	-0.0256677	0.0347403	0.46	-0.0314987	0.0478094	0.51
	rs78682108	3	172631700	G	A	37.102	0.2406	0.0395	1.13e-09	-0.00796817	0.0240111	0.74	-0.00796817	0.0314516	0.8	0.0212236	0.0404722	0.6
	rs75489499	3	172785751	C	T	34.7693	0.2052	0.0348	3.39e-09				0.00501254	0.0265048	0.85	0.0202027	0.0337973	0.55
	rs116467561	3	172812144	C	T	35.9657	0.2099	0.035	1.807e-09	0.002002	0.0199336	0.92	0.00601807	0.0250309	0.81	0.0242927	0.0351911	0.49
	rs60075422	18	30287133	G	A	50.1374	-0.2542	0.0359	9.365e-13	0.0377019	0.0229211	0.1	0.0314907	0.0297609	0.29	0.0618754	0.0397971	0.12
	rs61110362	18	30308738	C	T	50.4535	-0.255	0.0359	8.258e-13	0.036664	0.0229409	0.11	0.0304592	0.0300025	0.31	0.0629398	0.0404816	0.12
	rs59347599	18	30350293	G	A	52.4111	0.2599	0.0359	3.299e-13	-0.0397809	0.0231704	0.086	-0.0356272	0.0296804	0.23	-0.065072	0.040716	0.11
	rs57396456	18	30365911	C	T	117.961	0.5626	0.0518	1.252e-27	-0.0429075	0.0305376	0.16	-0.0460439	0.0426207	0.28	-0.121038	0.0554335	0.029
	rs79307315	18	30377262	C	A	115.269	0.5497	0.0512	5.789e-27	-0.0523465	0.0285785	0.067	-0.0618754	0.0376176	0.1
	rs75742867	18	30390613	G	A	113.75	0.545	0.0511	1.124e-26	-0.0523465	0.0287868	0.069	-0.0618754	0.0376176	0.1	-0.132389	0.0505355	0.0088
	rs1443007	18	30406236	G	A	115.177	0.5527	0.0515	5.67e-27	-0.0523465	0.0287868	0.069	-0.0618754	0.0376176	0.1	-0.133531	0.0508196	0.0086
	rs75820395	18	30433581	C	T	111.14	-0.5735	0.0544	5.25e-26	0.0512933	0.0285102	0.072	0.0618754	0.0376176	0.1
	rs79852924	18	30455802	C	T	57.7473	0.364	0.0479	6.583e-14	-0.0314907	0.0351273	0.37	-0.0283995	0.0452217	0.53	-0.127833	0.0652223	0.05
	rs74778900	18	30506300	C	T	123.243	-0.5906	0.0532	2.586e-28	-0.0178399	0.0405533	0.66	-0.0468836	0.0534045	0.38	0.00803217	0.0710569	0.91
	rs79661170	18	30528254	C	T	71.7227	0.2998	0.0354	3.37e-17	-0.00400802	0.0186679	0.83	0.0237165	0.0264554	0.37	-0.0010005	0.03991	0.98
	rs117153803	18	31155945	G	T	34.6302	-0.1736	0.0295	4.898e-09	0.002002	0.0227902	0.93	-0.00995033	0.0277586	0.72	-0.0324672	0.0402608	0.42
	rs11873116	18	31221388	C	A	62.5365	0.1977	0.025	3.13e-15	-0.0283995	0.0192436	0.14	-0.0325232	0.0242574	0.18	-0.0429075	0.0334809	0.2
	rs140103836	18	31231487	C	T	271.258	1.0129	0.0615	1.799e-60	-0.0253178	0.0327869	0.44	-0.0314907	0.043587	0.47	-0.0693501	0.059022	0.24
	rs193112415	18	31255157	C	T	279.797	1.0421	0.0623	2.146e-62	-0.0202027	0.0346624	0.56	-0.0212236	0.0440574	0.63	-0.058689	0.0602486	0.33
	rs141050423	18	31278550	G	A	184.62	-0.6522	0.048	5.344e-42	0.0576291	0.0303999	0.058	0.0672087	0.0406186	0.098	0.0672087	0.0536141	0.21
	rs62088674	18	31292174	C	T	108.921	0.3945	0.0378	1.332e-25	-0.0345914	0.0228462	0.13	-0.0439519	0.0297819	0.14	-0.0120726	0.0395199	0.76
	rs62088720	18	31311297	G	A	116.204	-0.47	0.0436	3.598e-27	0.0345914	0.0222485	0.12	0.0460439	0.0296146	0.12	0.0140989	0.037915	0.71
	rs148508102	18	31322330	C	T	276.793	-1.0498	0.0631	1.627e-61	0.0304592	0.0339767	0.37	0.0335568	0.0444217	0.45	0.0629398	0.0594826	0.29
	rs16961657	18	31336686	G	A	100.483	0.3739	0.0373	9.293e-24	-0.0335568	0.0238826	0.16	-0.0460439	0.0304101	0.13	-0.0110609	0.0378314	0.77
	rs73408359	18	31347335	C	T	126.794	-0.411	0.0365	2.547e-29	0.0232686	0.0210946	0.27	0.0629398	0.0274802	0.022	0.0693501	0.0379999	0.068
	rs12456744	18	31359389	C	T	128.944	-0.4122	0.0363	8.015e-30	0.0232686	0.0210946	0.27	0.0629398	0.0272705	0.021	0.0725707	0.0368643	0.049
	rs79752645	18	31369479	G	A	125.843	0.4117	0.0367	3.462e-29	-0.0202027	0.0207396	0.33	-0.0661398	0.0279588	0.018	-0.0565704	0.0383322	0.14
	rs3859363	18	31384800	C	T	129.228	0.4172	0.0367	6.919e-30	-0.0212236	0.0209054	0.31	-0.0672087	0.0279	0.016	-0.0534008	0.0370959	0.15
	rs17660066	18	31398604	C	T	128.795	0.4165	0.0367	9.961e-30	-0.0140989	0.0209031	0.5	-0.0565704	0.0280873	0.044	-0.040822	0.037787	0.28
	rs1020839	18	31409711	C	T	59.4571	-0.192	0.0249	1.278e-14	0.0010005	0.0199487	0.96	0.0140989	0.0186638	0.45	0.0161294	0.0244816	0.51
	rs117618570	18	31428631	G	T	156.634	0.5294	0.0423	5.624e-36	0.00598207	0.0316314	0.85	-0.0576291	0.0419975	0.17	-0.0140989	0.0586414	0.81
	rs12607805	18	31537492	G	A	46.9279	0.174	0.0254	8.204e-12	-0.0120726	0.0102747	0.24	-0.0100503	0.0139109	0.47	-0.026344	0.0178507	0.14
	rs62093482	18	31598936	C	T	352.409	-0.9987	0.0532	7.095e-78				-0.0198026	0.0357846	0.58	0.00702461	0.050791	0.89
	rs6506939	18	31732762	C	T	30.0875	-0.0927	0.0169	4.167e-08	-0.00598207	0.0102636	0.56	-0.00598207	0.0140375	0.67	0.00601807	0.0181347	0.74
	rs62093544	18	31744147	G	A	102.878	0.2982	0.0294	4.175e-24	-0.00803217	0.0188483	0.67	-0.00400802	0.0265486	0.88	0.001998	0.0318626	0.95
	rs150207604	18	31756948	C	A	128.374	0.3671	0.0324	1.005e-29	-0.00400802	0.0244902	0.87	-0.00601807	0.0341211	0.86	-0.0242927	0.0438984	0.58
	rs80317212	18	31813690	C	T	109.816	0.3542	0.0338	1.475e-25	-0.00702461	0.0195967	0.72	-0.0100503	0.0243666	0.68	-0.0010005	0.03991	0.98
	rs76100852	18	31824367	C	T	138.078	-0.4336	0.0369	7.723e-32	0.00803217	0.0201381	0.69	0.0151136	0.0266061	0.57	0.00501254	0.0332024	0.88
	rs8088671	18	31842381	G	A	87.0324	0.2948	0.0316	9.736e-21	-0.0242927	0.0185358	0.19	-0.0294288	0.0239936	0.22	-0.0120726	0.0313313	0.7
	rs74871921	18	31853824	C	T	87.7798	0.297	0.0317	6.619e-21	-0.0242927	0.0189557	0.2	-0.0294288	0.0239936	0.22	-0.0120726	0.0324657	0.71
	rs11872757	18	31866435	C	T	87.0324	0.2948	0.0316	9.32e-21	-0.0232686	0.018562	0.21	-0.0283995	0.0236592	0.23	-0.0100503	0.0315414	0.75
	rs112748337	18	31888165	C	T	87.0324	-0.2948	0.0316	9.506e-21	0.0232686	0.018562	0.21	0.0283995	0.0236592	0.23	0.0110609	0.0333308	0.74
	rs8084138	18	31899808	C	T	87.0914	0.2949	0.0316	9.623e-21	-0.0232686	0.018562	0.21	-0.0294288	0.0245167	0.23	-0.0100503	0.0315414	0.75
	rs77385843	18	31914288	G	A	87.898	0.2972	0.0317	6.499e-21	-0.0232686	0.0181566	0.2	-0.0304592	0.0242981	0.21	-0.0100503	0.0315414	0.75
	rs77782626	18	31946412	G	A	88.0303	-0.2993	0.0319	7.033e-21	0.0171462	0.0179698	0.34	0.0242927	0.0239285	0.31	0.00702461	0.0347937	0.84
	rs9952273	18	31995100	C	T	299.796	-0.864	0.0499	3.856e-69	0.00400802	0.0289798	0.89	0.00803217	0.0424717	0.85	0.0161294	0.0551668	0.77
	rs11081739	18	32003163	G	A	48.7923	-0.1411	0.0202	3.336e-12	-0.00895974	0.0118607	0.45	-0.0139029	0.0158366	0.38	-0.00895974	0.0203671	0.66
	rs2162379	18	32022830	G	A	35.1191	0.1043	0.0176	2.946e-09	0.00796817	0.0100966	0.43	0.0109399	0.0138622	0.43	0.0188218	0.0177879	0.29
	rs62093947	18	32080342	C	T	272.681	0.7596	0.046	3.308e-61	-0.00501254	0.0220288	0.82	0.00697561	0.0275338	0.8	-0.0704225	0.0421794	0.095
	rs62095573	18	32108986	G	T	165.514	0.4773	0.0371	9.61e-38	0.00796817	0.0193185	0.68	0.0178399	0.0246926	0.47	-0.0325232	0.0333875	0.33
	rs9953120	18	32199797	C	T	38.2852	-0.099	0.016	5.263e-10	0.001998	0.00750253	0.79	0.00299551	0.0112482	0.79	0.0129162	0.0163664	0.43
	rs680321	18	32217995	C	T	49.9795	-0.1117	0.0158	1.571e-12	-0.00300451	0.00905373	0.74	-0.00300451	0.0118593	0.8	0.0119286	0.0157908	0.45
	rs12457501	18	32256588	C	T	54.695	-0.2019	0.0273	1.439e-13				0.0010005	0.0159552	0.95	-0.00995033	0.0299841	0.74
	rs6506966	18	32270333	G	A	63.7825	-0.2348	0.0294	1.746e-15	0.002002	0.0159317	0.9	0.00702461	0.0251491	0.78	0.00702461	0.032718	0.83
	rs117637258	18	32291669	C	T	105.285	-0.354	0.0345	1.708e-24	0.00501254	0.0208486	0.81	0.00601807	0.0298082	0.84	0.0140989	0.037915	0.71
	rs112394247	18	32304224	C	T	32.8468	0.1983	0.0346	9.93e-09	-0.002002	0.0177108	0.91	-0.00904074	0.0243125	0.71	-0.00400802	0.0289798	0.89
	rs138987090	18	32786284	G	A	99.3892	0.7497	0.0752	4.502e-23	-0.0010005	0.0798263	0.99	-0.0661398	0.0665084	0.32	0.0440169	0.0887705	0.62
	rs141603697	18	32801975	C	T	94.4648	-0.7202	0.0741	6.605e-22	-0.00796817	0.0527801	0.88	0.0555127	0.0659593	0.4	-0.0487902	0.0905473	0.59
	rs72965213	18	34448179	C	T	41.2681	-0.3636	0.0566	9.366e-11							-0.064851	0.0754417	0.39
Abbreviation: SNP, single nucleotide polymorphism; MR, Mendelian randomization; Chr, chromosome; EA, effect allele; NEA, non-effect allele; EAF, effect allele frequency; F-stat, F statistics; SE, standard error; RA, rheumatoid arthritis. Blank indicates that the SNP was filtered before MR alysis or was not available

[truncated: 2 more sheets: Table S11 Sensitivity analysis, Table S12 Sensitivity analysis]
